# Supplementary material for: Autosomal sdY Pseudogenes Explain Discordances Between Phenotypic Sex and DNA Marker for Sex Identification in Atlantic Salmon
Source: Front Genet. 2020 Oct 14;11:544207. doi: 10.3389/fgene.2020.544207 (PMC7591749; doi:10.3389/fgene.2020.544207)
Supplement: Supplementary file 1 [file Data_Sheet_1.ZIP]

Archive with 10 entries (10 files):
- Family_Design.txt
- __MACOSX/._Family_Design.txt
- parental_class_YC1.txt
- __MACOSX/._parental_class_YC1.txt
- parental_class_YC2.txt
- __MACOSX/._parental_class_YC2.txt
- Raw_Data_Offspring.txt
- __MACOSX/._Raw_Data_Offspring.txt
- YY_blind_validation.txt
- __MACOSX/._YY_blind_validation.txt
