# Supplementary material for: Autosomal sdY Pseudogenes Explain Discordances Between Phenotypic Sex and DNA Marker for Sex Identification in Atlantic Salmon
Source: Front Genet. 2020 Oct 14;11:544207. doi: 10.3389/fgene.2020.544207 (PMC7591749; doi:10.3389/fgene.2020.544207)
Supplement: Supplementary file 1 [file Data_Sheet_1.ZIP › Family_Design.txt]

Family	Dam_number	Sire_number	Strain	Date_established
F01	1	11	Mowi	23/11/2010
F02	1	31	Mowi X Figgjo	23/11/2010
F03	2	12	Mowi	23/11/2010
F04	2	32	Mowi X Figgjo	23/11/2010
F05	3	13	Mowi	23/11/2010
F06	3	32	Mowi X Figgjo	23/11/2010
F07	4	14	Mowi	23/11/2010
F08	4	33	Mowi X Figgjo	23/11/2010
F09	5	15	Mowi	23/11/2010
F10	5	33	Mowi X Figgjo	23/11/2010
F11	6	16	Mowi	23/11/2010
F12	6	34	Mowi X Figgjo	23/11/2010
F13	7	17	Mowi	23/11/2010
F14	7	35	Mowi X Figgjo	23/11/2010
F15	8	18	Mowi	23/11/2010
F16	8	36	Mowi X Figgjo	23/11/2010
F17	9	19	Mowi	23/11/2010
F18	9	37	Mowi X Figgjo	23/11/2010
F19	10	20	Mowi	23/11/2010
F20	10	38	Mowi X Figgjo	23/11/2010
F21	21	31	Figgio	23/11/2010
F22	22	32	Figgio	23/11/2010
F23	23	33	Figgio	23/11/2010
F24	24	34	Figgio	23/11/2010
F25	25	34	Figgio	23/11/2010
F26	26	35	Figgio	23/11/2010
F27	27	35	Figgio	23/11/2010
F28	28	36	Figgio	23/11/2010
F29	29	37	Figgio	23/11/2010
F30	30	38	Figgio	23/11/2010
K01	A1	A5	Arna	11/16/2011
K02	A1	A6	Arna	11/16/2011
K03	A2	A7	Arna	11/16/2011
K04	A2	A8	Arna	11/16/2011
K05	A3	A9	Arna	11/16/2011
K06	A4	A10	Arna	11/16/2011
K07	S1	S9	Salmobreed	11/22/2011
K08	S2	S10	Salmobreed	11/22/2011
K09	S3	S11	Salmobreed	11/22/2011
K10	S4	S12	Salmobreed	11/22/2011
K11	S5	S13	Salmobreed	11/22/2011
K12	S6	S14	Salmobreed	11/22/2011
K13	S7	S15	Salmobreed	11/22/2011
K14	S8	S16	Salmobreed	11/22/2011
K15	V1	V9	Vosso	11/22/2011
K16	V2	V10	Vosso	11/22/2011
K17	V3	V11	Vosso	11/22/2011
K18	V4	V12	Vosso	11/22/2011
K19	V5	V13	Vosso	11/22/2011
K20	V6	V14	Vosso	11/22/2011
K21	V7	V15	Vosso	11/22/2011
K22	V8	V16	Vosso	11/22/2011
K23	F1	F10	Figgjo	11/23/2011
K24	F1	M9	Figgjo x Mowi	11/23/2011
K25	M1	F10	Mowi X Figgjo	11/23/2011
K26	M1	M9	Mowi	11/23/2011
K27	F2	F12	Figgjo	11/23/2011
K28	F2	M10	Figgjo x Mowi	11/23/2011
K29	M2	F12	Mowi X Figgjo	11/23/2011
K30	M2	M10	Mowi	11/23/2011
K31	F3	F13	Figgjo	11/23/2011
K32	F3	M11	Figgjo x Mowi	11/23/2011
K33	M3	F13	Mowi X Figgjo	11/23/2011
K34	M3	M11	Mowi	11/23/2011
K35	F4	F14	Figgjo	11/23/2011
K36	F4	M12	Figgjo x Mowi	11/23/2011
K37	M4	F14	Mowi X Figgjo	11/23/2011
K38	M4	M12	Mowi	11/23/2011
K39	F5	F15	Figgjo	11/23/2011
K40	F5	M13	Figgjo x Mowi	11/23/2011
K41	M5	F15	Mowi X Figgjo	11/23/2011
K42	M5	M13	Mowi	11/23/2011
K43	F6	F16	Figgjo	11/23/2011
K44	F6	M14	Figgjo x Mowi	11/23/2011
K45	M6	F16	Mowi X Figgjo	11/23/2011
K46	M6	M14	Mowi	11/23/2011
K47	F7	F17	Figgjo	11/23/2011
K48	F7	M15	Figgjo x Mowi	11/23/2011
K49	M7	F17	Mowi X Figgjo	11/23/2011
K50	M7	M15	Mowi	11/23/2011
K51	F8	F18	Figgjo	11/23/2011
K52	F8	M16	Figgjo x Mowi	11/23/2011
K53	M8	F18	Mowi X Figgjo	11/23/2011
K54	M8	M16	Mowi	11/23/2011
K55	F9	F11	Figgjo	11/23/2011
