# Supplementary material for: Autosomal sdY Pseudogenes Explain Discordances Between Phenotypic Sex and DNA Marker for Sex Identification in Atlantic Salmon
Source: Front Genet. 2020 Oct 14;11:544207. doi: 10.3389/fgene.2020.544207 (PMC7591749; doi:10.3389/fgene.2020.544207)
Supplement: Supplementary file 1 [file Data_Sheet_1.ZIP › parental_class_YC1.txt]

Sample.Name	ID	Well.Position	Phenotype	Call.GAPDH	CT.GAPDH	Call.SDY_Exon2	CT.SDY_Exon2	Call.SDY_Exon4	CT.SDY_Exon4
2378_1_1(241)	(241)	B1	Unknown	IPC Succeeded	24.059	Absence	NA	Absence	NA
2378_10_1(250)	(250)	C1	Unknown	IPC Succeeded	23.074	Presence	NA	Presence	NA
2378_11_1(251)	(251)	E1	Reference	IPC Succeeded	23.622	Presence	27.042	Presence	29.911
2378_12_1(252)	(252)	G1	Unknown	IPC Succeeded	25.096	Presence	28.629	Presence	32.24
2378_13_1(253)	(253)	I1	Reference	IPC Succeeded	24.176	Presence	27.934	Presence	30.913
2378_14_1(254)	(254)	K1	Unknown	IPC Succeeded	25.369	Presence	28.655	Presence	32.655
2378_15_1(255)	(255)	M1	Unknown	IPC Succeeded	24.113	Presence	NA	Presence	NA
2378_16_1(256)	(256)	O1	Reference	IPC Succeeded	24.467	Presence	28.77	Presence	30.586
2378_2_1(242)	(242)	D1	Unknown	IPC Succeeded	23.444	Presence	NA	Presence	NA
2378_3_1(243)	(243)	F1	Reference	IPC Succeeded	24.122	Presence	27.672	Presence	30.994
2378_4_1(244)	(244)	H1	Unknown	IPC Succeeded	24.579	Presence	28.384	Presence	31.95
2378_5_1(245)	(245)	J1	Unknown	IPC Succeeded	23.354	Presence	NA	Absence	NA
2378_6_1(246)	(246)	L1	Unknown	IPC Succeeded	24.488	Presence	28.326	Presence	31.582
2378_7_1(247)	(247)	N1	Reference	IPC Succeeded	23.72	Presence	27.404	Presence	29.979
2378_8_1(248)	(248)	P1	Unknown	IPC Succeeded	23.301	Presence	NA	Presence	NA
2378_9_1(249)	(249)	A1	Unknown	IPC Succeeded	23.274	Presence	36.845	Presence	NA
2443_1_1(1)	(1)	P2	Female	IPC Succeeded	21.543	Absence	NA	Absence	NA
2443_10_1(10)	(10)	B3	Female	IPC Succeeded	24.115	Absence	NA	Absence	NA
2443_11_1(11)	(11)	D3	Male	IPC Succeeded	23.437	Presence	27.27	Presence	29.374
2443_12_1(12)	(12)	F3	Male	IPC Succeeded	23.798	Presence	27.439	Presence	30.049
2443_13_1(13)	(13)	H3	Male	IPC Succeeded	24.291	Presence	27.689	Presence	31.025
2443_14_1(14)	(14)	J3	Male	IPC Succeeded	23.413	Presence	27.173	Presence	30.245
2443_15_1(15)	(15)	L3	Male	IPC Succeeded	24.272	Presence	27.868	Presence	31.04
2443_16_1(16)	(16)	N3	Male	IPC Succeeded	24.088	Presence	27.975	Presence	30.662
2443_17_1(17)	(17)	P3	Male	IPC Succeeded	23.359	Presence	27.378	Presence	29.477
2443_18_1(18)	(18)	A3	Male	IPC Succeeded	22.476	Presence	26.328	Presence	28.136
2443_19_1(19)	(19)	C3	Male	IPC Succeeded	23.532	Presence	27.309	Presence	29.046
2443_2_1(2)	(2)	A2	Female	IPC Failed	NA	Unconfirmed	NA	Unconfirmed	NA
2443_20_1(20)	(20)	E3	Male	IPC Succeeded	23.435	Presence	27.108	Presence	29.278
2443_21_1(21)	(21)	G3	Female	IPC Succeeded	23.619	Absence	NA	Absence	NA
2443_22_1(22)	(22)	I3	Female	IPC Succeeded	23.985	Absence	NA	Absence	NA
2443_23_1(23)	(23)	K3	Female	IPC Succeeded	23.83	Absence	NA	Absence	NA
2443_24_1(24)	(24)	M3	Female	IPC Succeeded	23.762	Absence	NA	Absence	NA
2443_25_1(25)	(25)	O3	Female	IPC Succeeded	24	Absence	NA	Absence	NA
2443_26_1(26)	(26)	B4	Female	IPC Succeeded	24.353	Presence	28.121	Presence	30.692
2443_27_1(27)	(27)	D4	Female	IPC Succeeded	23.588	Presence	27.331	Presence	29.68
2443_28_1(28)	(28)	F4	Female	IPC Succeeded	23.264	Presence	NA	Absence	NA
2443_29_1(29)	(29)	H4	Female	IPC Succeeded	23.311	Absence	NA	Absence	NA
2443_3_1(3)	(3)	C2	Female	IPC Failed	NA	Unconfirmed	NA	Unconfirmed	NA
2443_30_1(30)	(30)	J4	Female	IPC Succeeded	24.606	Absence	NA	Absence	NA
2443_31_1(31)	(31)	L4	Male	IPC Succeeded	23.435	Presence	27.096	Presence	29.619
2443_32_1(32)	(32)	N4	Male	IPC Succeeded	22.756	Presence	26.35	Presence	28.464
2443_33_1(33)	(33)	P4	Male	IPC Succeeded	23.967	Presence	28.017	Presence	29.896
2443_34_1(34)	(34)	A4	Male	IPC Succeeded	24.36	Presence	26.783	Presence	28.726
2443_35_1(35)	(35)	C4	Male	IPC Succeeded	23.979	Presence	26.181	Presence	27.943
2443_36_1(36)	(36)	E4	Male	IPC Succeeded	24.069	Presence	27.553	Presence	29.981
2443_37_1(37)	(37)	G4	Male	IPC Succeeded	23.452	Presence	27.194	Presence	29.551
2443_38_1(38)	(38)	I4	Male	IPC Succeeded	23.974	Presence	27.674	Presence	30.64
2443_39_1(39)	(39)	K4	Unknown	IPC Succeeded	32.933	Presence	35.317	Presence	36.766
2443_4_1(4)	(4)	E2	Female	IPC Succeeded	23.943	Absence	NA	Absence	NA
2443_40_1(40)	(40)	M4	Unknown	IPC Succeeded	28.195	Presence	30.761	Presence	32.979
2443_41_1(41)	(41)	O4	Unknown	IPC Succeeded	30.259	Presence	33.319	Presence	34.339
2443_42_1(42)	(42)	B5	Unknown	IPC Failed	NA	Unconfirmed	NA	Unconfirmed	NA
2443_43_1(43)	(43)	D5	Unknown	IPC Succeeded	24.418	Absence	NA	Absence	NA
2443_44_1(44)	(44)	F5	Unknown	IPC Succeeded	23.655	Absence	NA	Absence	NA
2443_5_1(5)	(5)	G2	Female	IPC Succeeded	22.946	Absence	NA	Absence	NA
2443_6_1(6)	(6)	I2	Female	IPC Succeeded	23.076	Absence	NA	Absence	NA
2443_7_1(7)	(7)	K2	Female	IPC Succeeded	22.958	Absence	NA	Absence	NA
2443_8_1(8)	(8)	M2	Female	IPC Succeeded	22.861	Absence	NA	Absence	NA
2443_9_1(9)	(9)	O2	Female	IPC Succeeded	23.315	Absence	NA	Absence	NA
