# Supplementary material for: Autosomal sdY Pseudogenes Explain Discordances Between Phenotypic Sex and DNA Marker for Sex Identification in Atlantic Salmon
Source: Front Genet. 2020 Oct 14;11:544207. doi: 10.3389/fgene.2020.544207 (PMC7591749; doi:10.3389/fgene.2020.544207)
Supplement: Supplementary file 1 [file Data_Sheet_1.ZIP › parental_class_YC2.txt]

Sample.Name	ID	Phenotypic_Sex	Well.Position	Call.GAPDH	CT.GAPDH	Call.SDY_Exon2	CT.SDY_Exon2	Call.GAPDH2	CT.GAPDH2	Call.SDY_Exon4	CT.SDY_Exon4
2466_1_1(A1)	(A1)	Female	D5	IPC Succeeded	24.622	Absence	NA	IPC Succeeded	24.238	Absence	NA
2466_10_1(A10)	(A10)	Male	E5	IPC Succeeded	22.691	Presence	26.324	IPC Succeeded	23.661	Presence	26.325
2466_11_1(V1)	(V1)	Female	G5	IPC Succeeded	25.015	Absence	NA	IPC Succeeded	24.972	Absence	NA
2466_12_1(V2)	(V2)	Female	I5	IPC Succeeded	25.018	Absence	NA	IPC Succeeded	24.608	Absence	NA
2466_13_1(V3)	(V3)	Female	K5	IPC Succeeded	24.888	Absence	NA	IPC Succeeded	24.428	Absence	NA
2466_14_1(V4)	(V4)	Female	M5	IPC Succeeded	24.518	Absence	NA	IPC Succeeded	24.192	Absence	NA
2466_15_1(V5)	(V5)	Female	O5	IPC Succeeded	24.943	Absence	NA	IPC Succeeded	23.83	Absence	NA
2466_16_1(V6)	(V6)	Female	B6	IPC Succeeded	23.981	Absence	NA	IPC Succeeded	23.558	Absence	NA
2466_17_1(V7)	(V7)	Female	D6	IPC Succeeded	24.664	Absence	NA	IPC Succeeded	24.345	Absence	NA
2466_18_1(V8)	(V8)	Female	F6	IPC Succeeded	23.118	Presence	26.833	IPC Succeeded	23.973	Presence	26.739
2466_19_1(V9)	(V9)	Male	H6	IPC Succeeded	23.992	Presence	27.806	IPC Succeeded	24.13	Presence	27.024
2466_2_1(A2)	(A2)	Female	F5	IPC Succeeded	24.657	Absence	NA	IPC Succeeded	24.196	Absence	NA
2466_20_1(V10)	(V10)	Male	J6	IPC Succeeded	23.828	Presence	27.681	IPC Succeeded	24.036	Presence	27.027
2466_21_1(V11)	(V11)	Male	L6	IPC Succeeded	24.985	Presence	28.626	IPC Succeeded	24.358	Presence	27.104
2466_22_1(V12)	(V12)	Male	N6	IPC Succeeded	24.711	Presence	28.342	IPC Succeeded	24.185	Presence	26.99
2466_23_1(V13)	(V13)	Male	P6	IPC Succeeded	23.776	Presence	26.549	IPC Succeeded	24.306	Presence	26.417
2466_24_1(V14)	(V14)	Male	A6	IPC Succeeded	23.714	Presence	27.603	IPC Succeeded	23.753	Presence	26.569
2466_25_1(V15)	(V15)	Male	C6	IPC Succeeded	25.643	Presence	29.536	IPC Succeeded	25.154	Presence	27.948
2466_26_1(V16)	(V16)	Male	E6	IPC Succeeded	25.139	Presence	28.988	IPC Succeeded	24.646	Presence	27.485
2466_27_1(S1)	(S1)	Female	G6	IPC Succeeded	25.433	Absence	NA	IPC Succeeded	24.991	Absence	NA
2466_28_1(S2)	(S2)	Female	I6	IPC Succeeded	26.006	Absence	NA	IPC Succeeded	25.591	Absence	NA
2466_29_1(S3)	(S3)	Female	K6	IPC Succeeded	25.512	Absence	NA	IPC Succeeded	25.07	Absence	NA
2466_3_1(A3)	(A3)	Female	H5	IPC Succeeded	25.242	Absence	NA	IPC Succeeded	26.074	Absence	NA
2466_30_1(S4)	(S4)	Female	M6	IPC Succeeded	24.585	Absence	NA	IPC Succeeded	24.214	Absence	NA
2466_31_1(S5)	(S5)	Female	O6	IPC Succeeded	24.866	Presence	28.738	IPC Succeeded	24.403	Presence	27.32
2466_32_1(S6)	(S6)	Female	B7	IPC Succeeded	24.099	Presence	NA	IPC Succeeded	23.858	Absence	NA
2466_33_1(S7)	(S7)	Female	D7	IPC Succeeded	25.502	Presence	29.221	IPC Succeeded	24.91	Presence	27.68
2466_34_1(S8)	(S8)	Female	F7	IPC Succeeded	24.391	Absence	NA	IPC Succeeded	25.166	Absence	NA
2466_35_1(S9)	(S9)	Male	H7	IPC Succeeded	24.806	Presence	28.297	IPC Succeeded	24.54	Presence	27.146
2466_36_1(S10)	(S10)	Male	J7	IPC Succeeded	24.752	Presence	28.405	IPC Succeeded	24.28	Presence	27.155
2466_37_1(S11)	(S11)	Male	L7	IPC Succeeded	24.017	Presence	27.598	IPC Succeeded	23.416	Presence	26.211
2466_38_1(S12)	(S12)	Male	N7	IPC Succeeded	25.001	Presence	28.81	IPC Succeeded	24.594	Presence	27.482
2466_39_1(S13)	(S13)	Male	P7	IPC Succeeded	24.886	Presence	28.595	IPC Succeeded	24.405	Presence	27.294
2466_4_1(A4)	(A4)	Female	J5	IPC Succeeded	25.031	Absence	NA	IPC Succeeded	24.56	Absence	NA
2466_40_1(S14)	(S14)	Male	A7	IPC Succeeded	24.994	Presence	28.749	IPC Succeeded	24.447	Presence	27.246
2466_41_1(S15)	(S15)	Male	C7	IPC Succeeded	26.059	Presence	29.8	IPC Succeeded	25.39	Presence	28.216
2466_42_1(S16)	(S16)	Male	E7	IPC Succeeded	25.209	Presence	29.027	IPC Succeeded	24.749	Presence	27.77
2466_43_1(F1)	(F1)	Female	G7	IPC Succeeded	24.74	Absence	NA	IPC Succeeded	24.54	Presence	NA
2466_44_1(F2)	(F2)	Female	I7	IPC Succeeded	24.524	Absence	NA	IPC Succeeded	23.975	Absence	NA
2466_45_1(F3)	(F3)	Female	K7	IPC Succeeded	25.246	Absence	NA	IPC Succeeded	24.857	Absence	NA
2466_46_1(F4)	(F4)	Female	M7	IPC Succeeded	25.523	Absence	NA	IPC Succeeded	24.921	Absence	NA
2466_47_1(F5)	(F5)	Female	O7	IPC Succeeded	25.792	Absence	NA	IPC Succeeded	24.735	Absence	NA
2466_48_1(F6)	(F6)	Female	B8	IPC Succeeded	24.4	Absence	NA	IPC Succeeded	23.99	Absence	NA
2466_49_1(F7)	(F7)	Female	D8	IPC Succeeded	24.57	Absence	NA	IPC Succeeded	24.173	Absence	NA
2466_5_1(A5)	(A5)	Male	L5	IPC Succeeded	25.341	Presence	28.964	IPC Succeeded	24.729	Presence	27.372
2466_50_1(F8)	(F8)	Female	F8	IPC Succeeded	23.881	Absence	NA	IPC Succeeded	23.699	Absence	NA
2466_51_1(F9)	(F9)	Female	H8	IPC Succeeded	24.185	Absence	NA	IPC Succeeded	24.048	Absence	NA
2466_52_1(F10)	(F10)	Male	J8	IPC Succeeded	22.836	Presence	26.587	IPC Succeeded	22.949	Presence	25.772
2466_53_1(F11)	(F11)	Male	L8	IPC Succeeded	23.855	Presence	27.564	IPC Succeeded	23.999	Presence	26.91
2466_54_1(F12)	(F12)	Male	N8	IPC Succeeded	25.765	Presence	30.257	IPC Succeeded	24.297	Presence	27.242
2466_55_1(F13)	(F13)	Male	P8	IPC Succeeded	24.963	Presence	28.983	IPC Succeeded	24.591	Presence	27.561
2466_56_1(F14)	(F14)	Male	A8	IPC Failed	NA	Presence	NA	IPC Failed	24.037	Presence	26.855
2466_57_1(F15)	(F15)	Male	C8	IPC Succeeded	24.573	Presence	28.484	IPC Succeeded	24.095	Presence	26.963
2466_58_1(F16)	(F16)	Male	E8	IPC Succeeded	24.027	Presence	27.806	IPC Succeeded	23.665	Presence	26.694
2466_59_1(F17)	(F17)	Male	G8	IPC Succeeded	23.984	Presence	28.119	IPC Succeeded	23.942	Presence	26.924
2466_6_1(A6)	(A6)	Male	N5	IPC Succeeded	24.979	Presence	28.624	IPC Succeeded	24.966	Presence	27.803
2466_60_1(F18)	(F18)	Male	I8	IPC Succeeded	23.461	Presence	25.941	IPC Succeeded	23.203	Presence	25.044
2466_61_1(F19)	(F19)	Unknown	K8	IPC Succeeded	24.454	Presence	28.074	IPC Succeeded	23.797	Presence	26.798
2466_62_1(F20)	(F20)	Unknown	M8	IPC Succeeded	26.241	Absence	NA	IPC Succeeded	25.016	Presence	36.783
2466_63_1(F21)	(F21)	Unknown	O8	IPC Succeeded	26.647	Absence	NA	IPC Succeeded	25.949	Absence	NA
2466_64_1(F22)	(F22)	Unknown	B9	IPC Succeeded	24.179	Presence	27.709	IPC Succeeded	23.543	Presence	26.373
2466_65_1(F23)	(F23)	Unknown	D9	IPC Succeeded	28.083	Presence	32.036	IPC Succeeded	24.342	Presence	26.959
2466_66_1(M1)	(M1)	Female	F9	IPC Succeeded	22.773	Absence	NA	IPC Succeeded	23.149	Absence	NA
2466_67_1(M2)	(M2)	Female	H9	IPC Succeeded	23.46	Absence	NA	IPC Succeeded	24.381	Absence	NA
2466_68_1(M3)	(M3)	Female	J9	IPC Succeeded	27.461	Absence	NA	IPC Succeeded	22.96	Absence	NA
2466_69_1(M4)	(M4)	Female	L9	IPC Succeeded	23.596	Absence	NA	IPC Succeeded	23.077	Absence	NA
2466_7_1(A7)	(A7)	Male	P5	IPC Succeeded	24.261	Presence	27.998	IPC Succeeded	23.848	Presence	26.901
2466_70_1(M5)	(M5)	Female	N9	IPC Failed	37.14	Unconfirmed	NA	IPC Succeeded	23.903	Absence	NA
2466_71_1(M6)	(M6)	Female	P9	IPC Failed	NA	Unconfirmed	NA	IPC Succeeded	24.212	Absence	NA
2466_72_1(M7)	(M7)	Female	A9	IPC Failed	NA	Unconfirmed	NA	IPC Failed	23.835	Unconfirmed	NA
2466_73_1(M8)	(M8)	Female	C9	IPC Succeeded	23.575	Absence	NA	IPC Succeeded	23.241	Absence	NA
2466_74_1(M9)	(M9)	Male	E9	IPC Succeeded	23.683	Presence	26.793	IPC Succeeded	23.273	Presence	25.915
2466_75_1(M10)	(M10)	Male	G9	IPC Succeeded	25.309	Presence	27.123	IPC Succeeded	23.879	Presence	25.762
2466_76_1(M11)	(M11)	Male	I9	IPC Succeeded	23.597	Presence	27.235	IPC Succeeded	23.52	Presence	26.43
2466_77_1(M12)	(M12)	Male	K9	IPC Succeeded	23.907	Presence	27.709	IPC Succeeded	24.102	Presence	26.791
2466_78_1(M13)	(M13)	Male	M9	IPC Succeeded	26.84	Presence	30.498	IPC Succeeded	23.202	Presence	26.01
2466_79_1(M14)	(M14)	Male	O9	IPC Succeeded	23.84	Presence	27.455	IPC Succeeded	23.13	Presence	26.065
2466_8_1(A8)	(A8)	Male	A5	IPC Succeeded	24.818	Presence	28.621	IPC Succeeded	24.26	Presence	27.121
2466_80_1(M15)	(M15)	Male	B10	IPC Succeeded	27.408	Presence	31.768	IPC Succeeded	23.816	Presence	26.647
2466_81_1(M16)	(M16)	Male	D10	IPC Failed	NA	Unconfirmed	NA	IPC Succeeded	23.689	Presence	26.795
2466_9_1(A9)	(A9)	Male	C5	IPC Succeeded	23.443	Presence	27.339	IPC Succeeded	23.418	Presence	26.252
Ard1SW_34M	Reference	Reference	P17	IPC Succeeded	25.506	Presence	28.926	IPC Succeeded	25.066	Presence	27.911
Ard1SW_35M	Reference	Reference	O17	IPC Succeeded	24.661	Presence	28.307	IPC Succeeded	24.136	Presence	27.103
Ard1SW_36M	Reference	Reference	N17	IPC Succeeded	24.438	Presence	28.047	IPC Succeeded	23.637	Presence	26.455
Ard1SW_38M	Reference	Reference	M17	IPC Succeeded	23.871	Presence	27.788	IPC Succeeded	22.429	Presence	26.045
Ard1SW_39M	Reference	Reference	L17	IPC Succeeded	28.882	Presence	32.123	IPC Succeeded	26.061	Presence	28.791
Ard1SW_40M	Reference	Reference	K17	IPC Succeeded	23.873	Presence	27.33	IPC Succeeded	23.036	Presence	25.831
Ard1SW_55M	Reference	Reference	J17	IPC Succeeded	24.658	Presence	28.308	IPC Succeeded	23.2	Presence	26.216
Ard3SW_244M	Reference	Reference	H17	IPC Succeeded	27.4	Presence	31.246	IPC Succeeded	26.462	Presence	29.129
Ard3SW_246M	Reference	Reference	G17	IPC Succeeded	26.753	Presence	30.276	IPC Succeeded	26.383	Presence	29.189
Ard3SW_250M	Reference	Reference	F17	IPC Succeeded	27.716	Presence	30.998	IPC Succeeded	26.874	Presence	29.548
Ard3SW_253M	Reference	Reference	E17	IPC Succeeded	27.483	Presence	31.185	IPC Succeeded	25.631	Presence	28.339
Ard3SW_254M	Reference	Reference	D17	IPC Succeeded	26.388	Presence	29.602	IPC Succeeded	25.768	Presence	28.193
Ard3SW_255M	Reference	Reference	C17	IPC Succeeded	26.037	Presence	29.675	IPC Succeeded	25.653	Presence	28.603
Ard3SW_258M	Reference	Reference	B17	IPC Succeeded	27.323	Presence	30.832	IPC Succeeded	26.83	Presence	29.345
Ard3SW_259M	Reference	Reference	A17	IPC Succeeded	23.322	Presence	27.29	IPC Succeeded	23.148	Presence	26.159
