# Supplementary material for: Autosomal sdY Pseudogenes Explain Discordances Between Phenotypic Sex and DNA Marker for Sex Identification in Atlantic Salmon
Source: Front Genet. 2020 Oct 14;11:544207. doi: 10.3389/fgene.2020.544207 (PMC7591749; doi:10.3389/fgene.2020.544207)
Supplement: Supplementary file 1 [file Data_Sheet_1.ZIP › Raw_Data_Offspring.txt]

#Some reference males were wrongly tagged as reference females in Quanstudio
PIT.reader	Sample.Name	Family	Phenotype	Well.Position	Call.GAPDH	CT.GAPDH	Call.SDY_Exon2	CT.SDY_Exon2	Call.SDY_Exon4	CT.SDY_Exon4	Plate
04172134EF	2340_1173_1	9	NA	M1	IPC Succeeded	24.928	Presence	29.739	Presence	30.538	YC1_I
0417211F56	2340_1173_10	16	NA	N4	IPC Succeeded	26.89	Presence	30.678	Presence	33.643	YC1_I
0417213CF7	2340_1173_11	4	Female	N3	IPC Failed	NA	Unconfirmed	NA	Unconfirmed	NA	YC1_I
0417210EEE	2340_1173_12	8	NA	O4	IPC Succeeded	38.365	Presence	36.222	Presence	NA	YC1_I
0417215ACA	2340_1173_13	6	Female	O3	IPC Succeeded	NA	Absence	NA	Absence	NA	YC1_I
0417210F74	2340_1173_16	8	NA	M6	IPC Succeeded	24.202	Presence	29.326	Presence	29.867	YC1_I
04172158C3	2340_1173_17	14	Female	M5	IPC Succeeded	25.234	Presence	30.184	Presence	31.018	YC1_I
0417210C82	2340_1173_18	20	NA	N6	IPC Succeeded	24.765	Presence	29.408	Presence	30.263	YC1_I
0417211F59	2340_1173_19	17	Female?	N5	IPC Failed	NA	Unconfirmed	NA	Unconfirmed	NA	YC1_I
0417213F2A	2340_1173_2	23	NA	N2	IPC Succeeded	24.878	Presence	29.884	Presence	30.019	YC1_I
0417215B44	2340_1173_20	4	NA	O6	IPC Succeeded	24.795	Absence	NA	Absence	NA	YC1_I
0417212CFD	2340_1173_21	12	Female?	O5	IPC Succeeded	37.687	Absence	NA	Absence	NA	YC1_I
0417210EF7	2340_1173_24	23	NA	M8	IPC Succeeded	28.048	Presence	33.236	Presence	33.809	YC1_I
0417214653	2340_1173_25	1	NA	M7	IPC Failed	NA	Unconfirmed	NA	Unconfirmed	NA	YC1_I
0417212F21	2340_1173_26	26	Female	N8	IPC Succeeded	28.56	Presence	33.864	Presence	34.093	YC1_I
04172106E6	2340_1173_27	20	Male	N7	IPC Failed	NA	Unconfirmed	NA	Unconfirmed	NA	YC1_I
041721579B	2340_1173_28	8	NA	O8	IPC Succeeded	24.232	Absence	NA	Absence	NA	YC1_I
0417210E7F	2340_1173_29	15	NA	O7	IPC Failed	NA	Unconfirmed	NA	Unconfirmed	NA	YC1_I
04172154BE	2340_1173_3	19	NA	N1	IPC Succeeded	38.492	Presence	NA	Absence	NA	YC1_I
04172151B3	2340_1173_32	6	Female?	M10	IPC Succeeded	27.987	Absence	NA	Absence	NA	YC1_I
0417210AA3	2340_1173_33	14	NA	M9	IPC Succeeded	28.249	Presence	32.574	Presence	33.214	YC1_I
04172154C0	2340_1173_34	22	NA	N10	IPC Succeeded	25.493	Presence	30.244	Presence	30.604	YC1_I
04172158B7	2340_1173_35	20	Male	N9	IPC Failed	NA	Unconfirmed	NA	Unconfirmed	NA	YC1_I
0417215CAE	2340_1173_36	9	NA	O10	IPC Succeeded	32.917	Presence	33.484	Presence	NA	YC1_I
0417212387	2340_1173_37	17	Male	O9	IPC Succeeded	24.036	Presence	28.938	Presence	29.536	YC1_I
04172119D4	2340_1173_4	4	NA	O2	IPC Succeeded	25.745	Presence	30.744	Presence	31.206	YC1_I
04172144E8	2340_1173_40	1	NA	M12	IPC Failed	NA	Unconfirmed	NA	Unconfirmed	NA	YC1_I
04172124F1	2340_1173_41	30	Male	M11	IPC Succeeded	29.617	Presence	35.239	Presence	34.85	YC1_I
0417210DF7	2340_1173_42	2	Female?	N12	IPC Succeeded	24.53	Absence	NA	Absence	NA	YC1_I
04172137CC	2340_1173_43	15	NA	N11	IPC Succeeded	31.223	Presence	34.875	Presence	37.375	YC1_I
041721270B	2340_1173_44	17	Female	O12	IPC Succeeded	28.447	Absence	NA	Absence	NA	YC1_I
041721486B	2340_1173_45	6	NA	O11	IPC Failed	NA	Unconfirmed	NA	Unconfirmed	NA	YC1_I
04172125B1	2340_1173_48	30	Male	M14	IPC Succeeded	29.674	Absence	NA	Absence	NA	YC1_I
04172151B5	2340_1173_49	2	Male	M13	IPC Failed	NA	Unconfirmed	NA	Unconfirmed	NA	YC1_I
04172155E6	2340_1173_5	10	Male?	O1	IPC Succeeded	25.4	Presence	30.165	Presence	30.891	YC1_I
04172125B1	2340_1173_50	12	Male	N14	IPC Succeeded	24.518	Presence	29.796	Presence	30.139	YC1_I
0417214BCC	2340_1173_51	16	Male	N13	IPC Failed	NA	Unconfirmed	NA	Unconfirmed	NA	YC1_I
0417215AC7	2340_1173_52	4	Male	O14	IPC Succeeded	27.732	Presence	32.795	Presence	33.068	YC1_I
04172158CA	2340_1173_53	1	NA	O13	IPC Succeeded	25.035	Presence	30.011	Presence	30.595	YC1_I
0417215429	2340_1173_56	1	NA	M16	IPC Succeeded	28.085	Absence	NA	Absence	NA	YC1_I
041721583C	2340_1173_57	9	NA	M15	IPC Succeeded	25.307	Absence	NA	Absence	NA	YC1_I
0417215429	2340_1173_58	8	NA	N16	IPC Succeeded	25.875	Absence	NA	Absence	NA	YC1_I
04172154CD	2340_1173_59	2	Female	N15	IPC Succeeded	26.489	Absence	NA	Absence	NA	YC1_I
0417212E77	2340_1173_60	26	Male	O16	IPC Succeeded	25.033	Presence	28.151	Presence	28.54	YC1_I
0417211392	2340_1173_61	4	Male	O15	IPC Succeeded	26.351	Presence	31.328	Presence	31.904	YC1_I
041721568D	2340_1173_64	12	Female	M18	IPC Failed	NA	Unconfirmed	NA	Unconfirmed	NA	YC1_I
04172149C3	2340_1173_65	9	NA	M17	IPC Succeeded	28.347	Presence	33.31	Presence	33.797	YC1_I
0417215CA2	2340_1173_66	7	NA	N18	IPC Succeeded	27.611	Presence	32.357	Presence	32.756	YC1_I
04172122D8	2340_1173_67	9	Male	N17	IPC Failed	NA	Unconfirmed	NA	Unconfirmed	NA	YC1_I
0417212F1D	2340_1173_68	20	Male	O18	IPC Failed	NA	Unconfirmed	NA	Unconfirmed	NA	YC1_I
0417214FBC	2340_1173_69	21	Female?	O17	IPC Succeeded	24.74	Absence	NA	Absence	NA	YC1_I
0417211E92	2340_1173_72	20	NA	M20	IPC Succeeded	25.508	Presence	30.478	Presence	30.952	YC1_I
0417212661	2340_1173_73	14	Female	M19	IPC Succeeded	25.468	Presence	30.175	Presence	30.347	YC1_I
0417214C6B	2340_1173_74	5	NA	N20	IPC Succeeded	26.583	Presence	31.799	Presence	32.181	YC1_I
0417212374	2340_1173_75	17	NA	N19	IPC Succeeded	27.943	Presence	32.373	Presence	32.615	YC1_I
0417214FD0	2340_1173_76	9	Female	O20	IPC Succeeded	24.949	Presence	NA	Absence	NA	YC1_I
0417214FBE	2340_1173_77	27	Male	O19	IPC Succeeded	25.257	Presence	28.026	Presence	28.568	YC1_I
041721320B	2340_1173_8	12	NA	M4	IPC Succeeded	24.948	Presence	28.762	Presence	28.824	YC1_I
0417211DF3	2340_1173_80	12	NA	M22	IPC Succeeded	25.404	Presence	29.428	Presence	29.751	YC1_I
04172127C6	2340_1173_9	21	NA	M3	IPC Succeeded	25.671	Presence	NA	Presence	NA	YC1_I
0417211399	2341_1173_81	11	NA	N22	IPC Succeeded	24.391	Absence	NA	Absence	NA	YC1_I
04172122CD	2341_1173_82	11	Female?	N21	IPC Failed	NA	Unconfirmed	NA	Unconfirmed	NA	YC1_I
0417215388	2341_1173_83	3	NA	O22	IPC Succeeded	24.245	Absence	NA	Absence	NA	YC1_I
041721083C	2341_1173_84	2	Female	O21	IPC Succeeded	24.932	Presence	NA	Presence	NA	YC1_I
0417215425	2341_1173_87	29	Female	M24	IPC Succeeded	29.831	Absence	NA	Absence	NA	YC1_I
0417211F4A	2341_1173_88	14	NA	M23	IPC Failed	NA	Unconfirmed	NA	Unconfirmed	NA	YC1_I
04172119DB	2341_1173_89	30	Female	N24	IPC Failed	NA	Unconfirmed	NA	Unconfirmed	NA	YC1_I
0417211887	2341_1173_90	30	Male	N23	IPC Failed	NA	Unconfirmed	NA	Unconfirmed	NA	YC1_I
0417215A57	2341_1173_91	7	Male?	O24	IPC Failed	NA	Unconfirmed	NA	Unconfirmed	NA	YC1_I
04172119E1	2341_1173_92	22	NA	O23	IPC Succeeded	24.459	Absence	NA	Absence	NA	YC1_I
0417213CF4	2341_1174_100	30	NA	L2	IPC Succeeded	28.154	Presence	34.198	Presence	34.328	YC1_I
0417213DA7	2341_1174_101	16	Female	L1	IPC Succeeded	27.53	Absence	NA	Absence	NA	YC1_I
0417215E9E	2341_1174_102	9	Female	I4	IPC Succeeded	26.474	Absence	NA	Absence	NA	YC1_I
04172122CC	2341_1174_103	4	NA	I3	IPC Succeeded	36.851	Presence	36.17	Presence	NA	YC1_I
0417214640	2341_1174_104	27	NA	J4	IPC Succeeded	26.488	Presence	30.109	Presence	31.437	YC1_I
0417213727	2341_1174_105	12	Female	J3	IPC Succeeded	28.196	Presence	NA	Presence	NA	YC1_I
0417213723	2341_1174_106	3	Female	K4	IPC Succeeded	25.426	Absence	NA	Absence	NA	YC1_I
0417210B1B	2341_1174_107	14	Male	K3	IPC Succeeded	26.605	Presence	31.82	Presence	32.975	YC1_I
041721583E	2341_1174_108	11	Male	L4	IPC Succeeded	29.863	Presence	34.382	Presence	37.911	YC1_I
0417211C8E	2341_1174_109	2	Male	L3	IPC Succeeded	26.728	Presence	31.725	Presence	32.419	YC1_I
0417213672	2341_1174_110	6	NA	I6	IPC Succeeded	27.735	Absence	NA	Absence	NA	YC1_I
04172117EE	2341_1174_111	13	NA	I5	IPC Succeeded	39.252	Absence	NA	Absence	NA	YC1_I
0417215397	2341_1174_112	5	NA	J6	IPC Succeeded	25.443	Presence	30.822	Presence	31.604	YC1_I
041721524F	2341_1174_113	16	Male	J5	IPC Succeeded	28.217	Presence	33.202	Presence	34.743	YC1_I
04172149C2	2341_1174_114	27	Female	K6	IPC Failed	NA	Unconfirmed	NA	Unconfirmed	NA	YC1_I
0417211570	2341_1174_115	2	Male	K5	IPC Succeeded	27.77	Presence	32.428	Presence	34.099	YC1_I
0417210D88	2341_1174_116	7	Male?	L6	IPC Succeeded	29.368	Presence	34.342	Presence	34.945	YC1_I
0417210B18	2341_1174_117	19	NA	L5	IPC Failed	NA	Unconfirmed	NA	Unconfirmed	NA	YC1_I
041721338E	2341_1174_118	19	Female	I8	IPC Succeeded	29.995	Absence	NA	Absence	NA	YC1_I
0417212884	2341_1174_119	16	Female	I7	IPC Succeeded	26.872	Absence	NA	Absence	NA	YC1_I
041721491A	2341_1174_120	1	Male?	J8	IPC Failed	NA	Unconfirmed	NA	Unconfirmed	NA	YC1_I
041721510A	2341_1174_121	2	Male	J7	IPC Failed	NA	Unconfirmed	NA	Unconfirmed	NA	YC1_I
041721583A	2341_1174_122	19	NA	K8	IPC Succeeded	32.294	Absence	NA	Absence	NA	YC1_I
0417210B10	2341_1174_123	5	NA	K7	IPC Succeeded	29.313	Presence	33.802	Presence	35.522	YC1_I
0417214F14	2341_1174_124	18	NA	L8	IPC Succeeded	29.949	Absence	NA	Absence	NA	YC1_I
0417215786	2341_1174_125	6	Male	L7	IPC Succeeded	26.256	Presence	31.042	Presence	31.871	YC1_I
0417210E86	2341_1174_126	3	Female	I10	IPC Succeeded	25.303	Presence	NA	Presence	NA	YC1_I
04172157A8	2341_1174_127	5	Male	I9	IPC Succeeded	24.587	Presence	29.726	Presence	30.234	YC1_I
04172114BE	2341_1174_128	22	Male	J10	IPC Succeeded	27.818	Presence	32.771	Presence	33.313	YC1_I
0417212430	2341_1174_129	20	Female	J9	IPC Succeeded	27.521	Absence	NA	Absence	NA	YC1_I
041721567F	2341_1174_130	23	Female	K10	IPC Succeeded	25.74	Absence	NA	Presence	NA	YC1_I
041721506C	2341_1174_131	15	NA	K9	IPC Succeeded	29.046	Presence	33.868	Presence	34.168	YC1_I
0417212A09	2341_1174_132	18	Male?	L10	IPC Succeeded	24.257	Presence	29.096	Presence	29.553	YC1_I
041721571A	2341_1174_133	7	NA	L9	IPC Succeeded	25.147	Presence	30.042	Presence	30.478	YC1_I
0417210E72	2341_1174_134	19	Female	I12	IPC Succeeded	24.688	Presence	NA	Presence	NA	YC1_I
0417215DEE	2341_1174_135	13	Female	I11	IPC Succeeded	24.817	Presence	NA	Absence	NA	YC1_I
041721100C	2341_1174_136	10	Male	J12	IPC Succeeded	24.984	Presence	30.274	Presence	30.84	YC1_I
0417211D3E	2341_1174_137	16	Male	J11	IPC Succeeded	23.801	Presence	28.674	Presence	29.228	YC1_I
0417213FD0	2341_1174_138	22	Male	K12	IPC Succeeded	27.458	Presence	32.726	Presence	33.646	YC1_I
0417212AB5	2341_1174_139	9	Female	K11	IPC Succeeded	23.878	Presence	NA	Presence	NA	YC1_I
041721441B	2341_1174_140	17	Male	L12	IPC Succeeded	24.954	Presence	29.866	Presence	30.261	YC1_I
0417211E8E	2341_1174_141	8	NA	L11	IPC Succeeded	24.909	Absence	NA	Absence	NA	YC1_I
0417212F2F	2341_1174_142	18	Female	I14	IPC Succeeded	27.298	Absence	NA	Absence	NA	YC1_I
041721393E	2341_1174_143	30	NA	I13	IPC Succeeded	25.6	Absence	NA	Absence	NA	YC1_I
0417215D18	2341_1174_144	26	Female	J14	IPC Succeeded	24.731	Absence	NA	Absence	NA	YC1_I
0417211898	2341_1174_145	16	Male?	J13	IPC Succeeded	25.315	Presence	30.346	Presence	30.822	YC1_I
0417213C32	2341_1174_146	4	Male?	K14	IPC Succeeded	25.364	Presence	30.517	Presence	30.873	YC1_I
04172157AD	2341_1174_147	26	Male	K13	IPC Succeeded	24.485	Presence	28.495	Presence	28.73	YC1_I
0417213E5D	2341_1174_148	8	NA	L14	IPC Succeeded	24.536	Presence	NA	Presence	NA	YC1_I
041721464E	2341_1174_149	3	Male	L13	IPC Failed	NA	Unconfirmed	NA	Unconfirmed	NA	YC1_I
0417213440	2341_1174_150	17	Female	I16	IPC Succeeded	25.105	Absence	NA	Presence	NA	YC1_I
0417213B7A	2341_1174_151	12	Male	I15	IPC Succeeded	25.379	Presence	30.385	Presence	30.966	YC1_I
041721505F	2341_1174_152	13	Female?	J16	IPC Succeeded	25.082	Presence	NA	Absence	NA	YC1_I
04172147B1	2341_1174_153	16	NA	J15	IPC Succeeded	24.266	Presence	29.419	Presence	29.774	YC1_I
04172117EA	2341_1174_154	10	Male	K16	IPC Succeeded	25.154	Presence	30.192	Presence	30.704	YC1_I
0417213F29	2341_1174_155	15	NA	K15	IPC Succeeded	24.723	Absence	NA	Absence	NA	YC1_I
0417214429	2341_1174_156	15	NA	L16	IPC Succeeded	23.807	Presence	28.921	Presence	29.227	YC1_I
0417213CF1	2341_1174_157	5	NA	L15	IPC Succeeded	25.717	Presence	31.058	Presence	31.33	YC1_I
04172116B1	2341_1174_158	1	NA	I18	IPC Succeeded	25.477	Presence	30.454	Presence	30.978	YC1_I
04172147B3	2341_1174_159	16	NA	I17	IPC Succeeded	25.86	Presence	30.806	Presence	31.596	YC1_I
041721343D	2341_1174_160	8	Female	J18	IPC Succeeded	25.162	Presence	NA	Absence	NA	YC1_I
0417213F23	2341_1174_95	3	Male	I1	IPC Failed	NA	Unconfirmed	NA	Unconfirmed	NA	YC1_I
0417215A51	2341_1174_96	10	Female	J2	IPC Succeeded	28.56	Absence	NA	Absence	NA	YC1_I
0417214BCF	2341_1174_97	29	NA	J1	IPC Succeeded	28.003	Absence	NA	Absence	NA	YC1_I
0417214655	2341_1174_98	26	NA	K2	IPC Succeeded	27.879	Absence	NA	Absence	NA	YC1_I
04172122C6	2341_1174_99	19	Female	K1	IPC Succeeded	26.197	Absence	NA	Absence	NA	YC1_I
0417212FEA	2342_1174_161	3	NA	K18	IPC Succeeded	23.567	Absence	NA	Absence	NA	YC1_I
0417211D44	2342_1174_162	27	NA	K17	IPC Succeeded	24.525	Presence	28.007	Presence	28.128	YC1_I
0417211614	2342_1174_163	4	Male	L18	IPC Succeeded	24.535	Presence	29.323	Presence	30.105	YC1_I
041721388D	2342_1174_164	19	Male?	L17	IPC Succeeded	25.049	Presence	30.19	Presence	30.573	YC1_I
0417215EFB	2342_1174_165	30	NA	I20	IPC Succeeded	24.436	Presence	NA	Presence	NA	YC1_I
041721337B	2342_1174_166	16	Female	I19	IPC Succeeded	24.835	Absence	NA	Absence	NA	YC1_I
0417212163	2342_1174_167	9	NA	J20	IPC Succeeded	23.891	Presence	29.15	Presence	29.577	YC1_I
0417211013	2342_1174_168	19	Female	J19	IPC Succeeded	24.279	Presence	NA	Presence	NA	YC1_I
041721069A	2342_1174_169	15	NA	K20	IPC Succeeded	24.462	Presence	29.552	Presence	30.288	YC1_I
0417210C16	2342_1174_170	3	Female	K19	IPC Succeeded	24.674	Absence	NA	Absence	NA	YC1_I
0417211131	2342_1174_171	7	NA	L20	IPC Succeeded	24.192	Presence	29.315	Presence	29.861	YC1_I
0417214BD0	2342_1174_172	23	Male?	L19	IPC Succeeded	24.99	Presence	29.589	Presence	30.31	YC1_I
0417215D0A	2342_1174_173	9	Female	I22	IPC Succeeded	24.336	Absence	NA	Absence	NA	YC1_I
0417211610	2342_1174_174	10	Male	I21	IPC Succeeded	25.564	Presence	30.777	Presence	31.42	YC1_I
0417214912	2342_1174_175	8	NA	J22	IPC Succeeded	24.26	Absence	NA	Absence	NA	YC1_I
041721215B	2342_1174_176	23	Female	J21	IPC Succeeded	24.559	Absence	NA	Absence	NA	YC1_I
0417214D26	2342_1174_177	9	NA	K22	IPC Succeeded	24.524	Presence	29.704	Presence	30.093	YC1_I
04172130AB	2342_1174_178	2	Male	K21	IPC Succeeded	24.274	Presence	29.195	Presence	29.67	YC1_I
041721555A	2342_1174_179	12	NA	L22	IPC Succeeded	24.137	Absence	NA	Absence	NA	YC1_I
041721155B	2342_1174_180	4	Male	L21	IPC Failed	NA	Unconfirmed	NA	Unconfirmed	NA	YC1_I
041721193B	2342_1174_181	20	NA	I24	IPC Succeeded	24.937	Absence	NA	Absence	NA	YC1_I
0417215A2E	2342_1174_182	13	NA	I23	IPC Succeeded	25.492	Presence	30.925	Presence	31.546	YC1_I
0417215BA3	2342_1174_183	22	NA	J24	IPC Succeeded	24.562	Absence	NA	Presence	NA	YC1_I
041721593B	2342_1174_184	16	Female	J23	IPC Succeeded	24.297	Absence	NA	Absence	NA	YC1_I
0417210E00	2342_1174_185	14	NA	K24	IPC Succeeded	23.781	Presence	28.037	Presence	28.28	YC1_I
04172149B5	2342_1174_186	29	Female	K23	IPC Succeeded	24.735	Presence	37.789	Presence	NA	YC1_I
0417213FE4	2342_1174_187	21	NA	L24	IPC Succeeded	24.326	Presence	NA	Presence	NA	YC1_I
041721518B	2342_1174_188	19	Male	L23	IPC Succeeded	24.961	Presence	30.104	Presence	30.614	YC1_I
041721155C	2342_1175_189	15	NA	E1	IPC Failed	NA	Unconfirmed	NA	Unconfirmed	NA	YC1_I
0417210D80	2342_1175_190	17	NA	F2	IPC Succeeded	30.453	Absence	NA	Absence	NA	YC1_I
0417213C39	2342_1175_191	7	Male	F1	IPC Succeeded	31.977	Presence	36.978	Presence	37.19	YC1_I
0417215D82	2342_1175_192	21	Male	G2	IPC Succeeded	30.527	Presence	35.486	Presence	35.72	YC1_I
0417213C24	2342_1175_193	8	NA	G1	IPC Succeeded	30.129	Presence	36.818	Presence	35.496	YC1_I
0417214916	2342_1175_194	2	Female	H2	IPC Succeeded	30.349	Absence	NA	Presence	NA	YC1_I
04172120BC	2342_1175_195	9	Male?	H1	IPC Succeeded	30.281	Presence	35.115	Presence	35.685	YC1_I
0417215D7D	2342_1175_196	8	NA	E4	IPC Succeeded	33.157	Presence	38.078	Presence	37.697	YC1_I
0417210787	2342_1175_197	29	Female?	E3	IPC Succeeded	30.493	Absence	NA	Absence	NA	YC1_I
0417211303	2342_1175_198	4	NA	F4	IPC Succeeded	28.771	Absence	NA	Absence	NA	YC1_I
0417214DD0	2342_1175_199	6	NA	F3	IPC Succeeded	28.996	Absence	NA	Absence	NA	YC1_I
NA	2342_1175_200	4	NA	G4	IPC Succeeded	29.749	Absence	NA	Absence	NA	YC1_I
04172151A9	2342_1175_201	15	NA	G3	IPC Succeeded	30.969	Presence	37.212	Presence	38.77	YC1_I
041721083D	2342_1175_202	17	Male	H4	IPC Succeeded	30.247	Presence	36.326	Presence	34.813	YC1_I
041721394B	2342_1175_203	19	NA	H3	IPC Succeeded	30.577	Presence	38.74	Presence	36.078	YC1_I
0417210D76	2342_1175_204	16	Female	E6	IPC Succeeded	32.866	Absence	NA	Absence	NA	YC1_I
0417212E75	2342_1175_205	16	Male	E5	IPC Succeeded	31.944	Presence	39.055	Presence	36.645	YC1_I
0417212007	2342_1175_206	26	NA	F6	IPC Succeeded	32.695	Presence	NA	Presence	NA	YC1_I
0417213670	2342_1175_207	18	NA	F5	IPC Succeeded	30.064	Presence	36.752	Presence	35.378	YC1_I
0417215106	2342_1175_208	18	Male?	G6	IPC Succeeded	36.343	Presence	NA	Presence	NA	YC1_I
0417215B56	2342_1175_209	22	Male	G5	IPC Succeeded	31.389	Presence	36.255	Presence	36.525	YC1_I
0417212715	2342_1175_210	14	Male	H6	IPC Failed	NA	Unconfirmed	NA	Unconfirmed	NA	YC1_I
0417215DE8	2342_1175_211	9	Female	H5	IPC Succeeded	NA	Presence	NA	Absence	NA	YC1_I
04172125A4	2342_1175_212	3	Male	E8	IPC Succeeded	31.468	Presence	35.937	Presence	38.173	YC1_I
041721192C	2342_1175_213	14	NA	E7	IPC Failed	NA	Unconfirmed	NA	Unconfirmed	NA	YC1_I
0417214A77	2342_1175_214	8	NA	F8	IPC Failed	NA	Presence	NA	Unconfirmed	NA	YC1_I
0417211F54	2342_1175_215	16	Female	F7	IPC Failed	NA	Unconfirmed	NA	Unconfirmed	NA	YC1_I
04172135A9	2342_1175_216	NA	NA	G8	IPC Succeeded	31.109	Presence	35.555	Presence	35.834	YC1_I
0417214C6A	2342_1175_217	6	NA	G7	IPC Failed	NA	Unconfirmed	NA	Unconfirmed	NA	YC1_I
0417211D38	2342_1175_218	5	NA	H8	IPC Succeeded	NA	Presence	NA	Presence	NA	YC1_I
0417211E95	2342_1175_219	22	NA	H7	IPC Succeeded	33.491	Absence	NA	Absence	NA	YC1_I
04172142B0	2342_1175_220	21	Male	E10	IPC Succeeded	30.931	Presence	36.898	Presence	38.972	YC1_I
04172158B6	2342_1175_221	6	Male	E9	IPC Succeeded	34.04	Presence	NA	Presence	NA	YC1_I
0417212711	2342_1175_222	22	Female	F10	IPC Failed	NA	Unconfirmed	NA	Presence	NA	YC1_I
0417211D31	2342_1175_223	4	Female	F9	IPC Succeeded	30.363	Absence	NA	Absence	NA	YC1_I
0417214092	2342_1175_224	18	Male?	G10	IPC Failed	NA	Unconfirmed	NA	Unconfirmed	NA	YC1_I
04172145A2	2342_1175_225	23	Female?	G9	IPC Succeeded	31.631	Absence	NA	Presence	NA	YC1_I
0417211D3D	2342_1175_226	4	Male	H10	IPC Succeeded	29.677	Presence	34.812	Presence	35.255	YC1_I
0417212F24	2342_1175_227	9	Female	H9	IPC Succeeded	30.423	Presence	39.958	Presence	38.435	YC1_I
04172117F4	2342_1175_228	9	Female	E12	IPC Failed	NA	Unconfirmed	NA	Unconfirmed	NA	YC1_I
0417210D0D	2342_1175_229	7	NA	E11	IPC Succeeded	33.922	Absence	NA	Absence	NA	YC1_I
041721112F	2342_1175_230	14	NA	F12	IPC Succeeded	29.039	Presence	NA	Absence	NA	YC1_I
0417210C83	2342_1175_231	19	Female?	F11	IPC Succeeded	30.354	Absence	NA	Absence	NA	YC1_I
04172106A1	2342_1175_232	3	NA	G12	IPC Failed	NA	Unconfirmed	NA	Unconfirmed	NA	YC1_I
041721510C	2342_1175_233	7	Male	G11	IPC Failed	NA	Unconfirmed	NA	Unconfirmed	NA	YC1_I
0417214D2A	2342_1175_234	6	NA	H12	IPC Succeeded	31.253	Presence	35.822	Presence	35.781	YC1_I
0417210DF6	2342_1175_235	12	Male	H11	IPC Failed	NA	Unconfirmed	NA	Unconfirmed	NA	YC1_I
0417210B0F	2342_1175_236	12	NA	E14	IPC Succeeded	30.744	Absence	NA	Absence	NA	YC1_I
0417213433	2342_1175_237	7	Female?	E13	IPC Succeeded	30.572	Absence	NA	Absence	NA	YC1_I
0417211DE8	2342_1175_238	13	NA	F14	IPC Succeeded	29.383	Presence	34.878	Presence	38.083	YC1_I
0417213384	2342_1175_239	4	Male	F13	IPC Succeeded	28.926	Presence	34.243	Presence	34.89	YC1_I
0417212C25	2342_1175_240	20	Male	G14	IPC Succeeded	30.904	Presence	36.306	Presence	36.122	YC1_I
0417212FF1	2343_1175_241	12	Female	H14	IPC Succeeded	30.925	Absence	NA	Absence	NA	YC1_I
04172129F4	2343_1175_242	14	Male	H13	IPC Succeeded	30.52	Presence	34.798	Presence	34.436	YC1_I
0417212880	2343_1175_243	3	NA	E16	IPC Succeeded	31.724	Absence	NA	Absence	NA	YC1_I
0417211561	2343_1175_244	10	Female?	E15	IPC Succeeded	31.563	Absence	NA	Absence	NA	YC1_I
0417213DB0	2343_1175_245	10	Male	F16	IPC Succeeded	28.932	Presence	36.426	Presence	35.411	YC1_I
0417210B13	2343_1175_246	14	Female	F15	IPC Succeeded	30.154	Presence	35.565	Presence	35.634	YC1_I
041721174C	2343_1175_247	18	Female?	G16	IPC Succeeded	30.249	Presence	NA	Absence	NA	YC1_I
0417210A9C	2343_1175_248	NA	NA	G15	IPC Succeeded	27.464	Presence	33.124	Presence	33.231	YC1_I
041721464B	2343_1175_249	30	Female	H16	IPC Succeeded	29.12	Absence	NA	Absence	NA	YC1_I
0417214F25	2343_1175_250	20	Male	H15	IPC Succeeded	31.066	Presence	36.399	Presence	36.709	YC1_I
0417214703	2343_1175_251	4	Male	E18	IPC Succeeded	31.24	Presence	37.563	Presence	37.162	YC1_I
0417213E58	2343_1175_252	2	Female	E17	IPC Succeeded	31.072	Absence	NA	Absence	NA	YC1_I
0417215E4E	2343_1175_253	4	Male	F18	IPC Succeeded	30.809	Presence	35.258	Presence	36.047	YC1_I
0417215385	2343_1175_254	4	Male	F17	IPC Succeeded	28.916	Presence	34.76	Presence	34.96	YC1_I
0417213DA4	2343_1175_255	13	Female	G18	IPC Succeeded	30.634	Absence	NA	Absence	NA	YC1_I
0417215690	2343_1175_256	13	NA	G17	IPC Succeeded	28.785	Absence	NA	Absence	NA	YC1_I
0417212213	2343_1175_257	6	Female	H18	IPC Succeeded	30.851	Absence	NA	Presence	NA	YC1_I
041721371C	2343_1175_258	10	Male	H17	IPC Succeeded	29.054	Presence	34.272	Presence	35.192	YC1_I
041721095C	2343_1175_259	7	NA	E20	IPC Succeeded	31.571	Absence	NA	Absence	NA	YC1_I
04172109C2	2343_1175_260	27	Male	E19	IPC Succeeded	32.135	Presence	35.646	Presence	35.597	YC1_I
041721109E	2343_1175_261	19	Male	F20	IPC Succeeded	29.548	Presence	34.431	Presence	35.189	YC1_I
04172130A1	2343_1175_262	12	Male	F19	IPC Succeeded	30.869	Presence	35.066	Presence	36.147	YC1_I
041721287B	2343_1175_263	2	Male	G20	IPC Succeeded	30.114	Presence	35.607	Presence	36.032	YC1_I
0417210B28	2343_1175_264	21	NA	G19	IPC Succeeded	30.688	Presence	35.934	Presence	35.446	YC1_I
04172137E0	2343_1175_265	21	Male	H20	IPC Succeeded	29.216	Presence	34.517	Presence	34.197	YC1_I
0417212DA2	2343_1175_266	4	Male	H19	IPC Succeeded	28.501	Presence	34.052	Presence	34.384	YC1_I
041721541F	2343_1175_267	6	Female	E22	IPC Succeeded	29.484	Absence	NA	Absence	NA	YC1_I
0417213894	2343_1175_268	14	NA	E21	IPC Succeeded	28.765	Presence	34.927	Presence	34.493	YC1_I
0417214A60	2343_1175_269	15	NA	F22	IPC Succeeded	29.486	Presence	35.668	Presence	36.489	YC1_I
04172107CC	2343_1175_270	10	Female	F21	IPC Succeeded	29.863	Absence	NA	Absence	NA	YC1_I
041721538B	2343_1175_271	5	NA	G22	IPC Succeeded	29.632	Presence	35.884	Presence	35.206	YC1_I
041721321B	2343_1175_272	2	Female	G21	IPC Succeeded	33.039	Absence	NA	Presence	NA	YC1_I
0417210F01	2343_1175_273	15	Male	H22	IPC Succeeded	29.082	Presence	34.072	Presence	34.818	YC1_I
0417210DF2	2343_1175_274	14	NA	H21	IPC Succeeded	30.3	Presence	34.727	Presence	36.871	YC1_I
0417211F57	2343_1175_275	13	Female	E24	IPC Failed	NA	Unconfirmed	NA	Unconfirmed	NA	YC1_I
0417213439	2343_1175_276	5	NA	E23	IPC Succeeded	28.696	Presence	34.512	Presence	34.831	YC1_I
0417214372	2343_1175_277	17	Female	F24	IPC Succeeded	28.79	Absence	NA	Absence	NA	YC1_I
04172108E9	2343_1175_278	6	NA	F23	IPC Succeeded	31.122	Absence	NA	Absence	NA	YC1_I
04172137D1	2343_1175_279	23	Male	G24	IPC Succeeded	29.566	Presence	36.336	Presence	35.034	YC1_I
04172111C5	2343_1175_280	26	Female	G23	IPC Succeeded	30.645	Presence	36.458	Presence	36.91	YC1_I
04172142B4	2343_1175_281	13	NA	H24	IPC Failed	NA	Unconfirmed	NA	Unconfirmed	NA	YC1_I
0417213B79	2343_1175_282	18	Female	H23	IPC Succeeded	31.219	Absence	NA	Absence	NA	YC1_I
NA	2343_1176_282	NA	NA	A1	IPC Succeeded	31.994	Absence	NA	Absence	NA	YC1_I
0417214B14	2343_1176_283	18	Male?	B2	IPC Succeeded	34.776	Presence	37.851	Presence	39.128	YC1_I
041721109B	2343_1176_284	6	Male	B1	IPC Succeeded	32.707	Presence	38.057	Presence	NA	YC1_I
0417211884	2343_1176_285	19	NA	C2	IPC Succeeded	31.083	Absence	NA	Presence	NA	YC1_I
0417211A93	2343_1176_286	6	Female	C1	IPC Succeeded	32.779	Absence	NA	Absence	NA	YC1_I
041721155F	2343_1176_287	22	NA	D2	IPC Succeeded	33.276	Absence	NA	Presence	NA	YC1_I
0417211B30	2343_1176_288	22	NA	D1	IPC Succeeded	32.76	Presence	NA	Presence	37.84	YC1_I
041721315C	2343_1176_289	27	NA	A4	IPC Succeeded	33.093	Presence	36.74	Presence	36.793	YC1_I
0417214595	2343_1176_290	20	NA	A3	IPC Succeeded	31.013	Absence	NA	Absence	NA	YC1_I
041721238A	2343_1176_291	2	Male	B4	IPC Succeeded	31.5	Presence	36.09	Presence	36.521	YC1_I
0417214914	2343_1176_292	4	Female	B3	IPC Succeeded	31.008	Absence	NA	Absence	NA	YC1_I
0417211882	2343_1176_293	4	NA	C4	IPC Succeeded	32.659	Presence	39.896	Presence	NA	YC1_I
0417212C2B	2343_1176_294	29	NA	C3	IPC Succeeded	33.028	Absence	NA	Absence	NA	YC1_I
0417211EA0	2343_1176_295	3	NA	D4	IPC Succeeded	31.959	Presence	NA	Presence	NA	YC1_I
0417212662	2343_1176_296	9	NA	D3	IPC Succeeded	31.336	Negative Control	NA	Negative Control	NA	YC1_I
0417214A64	2343_1176_297	17	Male	A6	IPC Succeeded	31.077	Presence	36.546	Presence	36.96	YC1_I
0417213CE9	2343_1176_298	19	Female	A5	IPC Succeeded	30.063	Presence	NA	Presence	NA	YC1_I
041721294C	2343_1176_299	1	NA	B6	IPC Succeeded	31.461	Absence	NA	Absence	NA	YC1_I
04172144DB	2343_1176_300	17	Female	B5	IPC Succeeded	32.566	Absence	NA	Absence	NA	YC1_I
04172149BB	2343_1176_301	13	Female	C6	IPC Succeeded	32.971	Absence	NA	Absence	NA	YC1_I
04172134E8	2343_1176_302	3	NA	C5	IPC Succeeded	32.455	Presence	37.851	Presence	38.743	YC1_I
0417215AD3	2343_1176_303	10	Female	D6	IPC Succeeded	32.273	Negative Control	NA	Negative Control	NA	YC1_I
0417211EA6	2343_1176_304	17	NA	D5	IPC Succeeded	29.883	Absence	NA	Presence	NA	YC1_I
04172109CD	2343_1176_305	14	NA	A8	IPC Failed	NA	Unconfirmed	NA	Unconfirmed	NA	YC1_I
0417210D06	2343_1176_306	9	Male	A7	IPC Succeeded	29.709	Presence	35.193	Presence	35.407	YC1_I
0417211424	2343_1176_307	16	Female	B8	IPC Succeeded	28.365	Absence	NA	Absence	NA	YC1_I
04172157A5	2343_1176_308	29	NA	B7	IPC Succeeded	31.012	Absence	NA	Absence	NA	YC1_I
0417211F41	2343_1176_309	29	NA	C8	IPC Failed	NA	Unconfirmed	NA	Unconfirmed	NA	YC1_I
0417212003	2343_1176_310	21	Male	C7	IPC Succeeded	30.85	Presence	35.864	Presence	36.644	YC1_I
041721174F	2343_1176_311	14	Male	D8	IPC Succeeded	31.578	Presence	36.042	Presence	38.302	YC1_I
041721221F	2343_1176_312	23	Female	D7	IPC Succeeded	38.191	Absence	NA	Absence	NA	YC1_I
0417212F22	2343_1176_313	1	Female	A10	IPC Succeeded	31.016	Presence	NA	Absence	NA	YC1_I
0417212707	2343_1176_314	20	Female	A9	IPC Failed	NA	Unconfirmed	NA	Unconfirmed	NA	YC1_I
041721567D	2343_1176_315	3	Male?	B10	IPC Failed	NA	Unconfirmed	NA	Unconfirmed	NA	YC1_I
0417213CF2	2343_1176_316	12	NA	B9	IPC Succeeded	33.316	Presence	36.62	Presence	36.696	YC1_I
0417212170	2343_1176_317	17	Female	C10	IPC Succeeded	30.788	Negative Control	NA	Negative Control	NA	YC1_I
0417215BCE	2343_1176_318	13	NA	C9	IPC Succeeded	32.336	Absence	NA	Absence	NA	YC1_I
0417211DE3	2343_1176_319	16	Female	D10	IPC Succeeded	33.134	Absence	NA	Presence	NA	YC1_I
04172155F4	2343_1176_320	22	NA	D9	IPC Failed	NA	Unconfirmed	NA	Unconfirmed	NA	YC1_I
0417214700	2344_1176_321	18	NA	A11	IPC Succeeded	31.546	Presence	35.639	Presence	36.182	YC1_I
0417215688	2344_1176_322	6	NA	B12	IPC Succeeded	31.169	Presence	35.689	Presence	36.699	YC1_I
0417211256	2344_1176_323	11	Male	B11	IPC Succeeded	29.918	Presence	35.291	Presence	35.215	YC1_I
0417212B6B	2344_1176_324	16	NA	C12	IPC Succeeded	31.67	Presence	36.302	Presence	36.905	YC1_I
04172107D8	2344_1176_325	16	Female	C11	IPC Succeeded	33.957	Negative Control	NA	Negative Control	NA	YC1_I
04172116AA	2344_1176_326	NA	NA	D12	IPC Succeeded	31.61	Absence	NA	Absence	NA	YC1_I
0417215073	2344_1176_327	15	NA	D11	IPC Succeeded	36.266	Presence	37.907	Presence	NA	YC1_I
0417211EA7	2344_1176_328	1	NA	A14	IPC Failed	NA	Unconfirmed	NA	Unconfirmed	NA	YC1_I
0417211C94	2344_1176_329	27	Male	A13	IPC Succeeded	30.978	Presence	33.819	Presence	34.017	YC1_I
041721485D	2344_1176_330	4	Female	B14	IPC Succeeded	32.877	Absence	NA	Absence	NA	YC1_I
0417211601	2344_1176_331	28	NA	B13	IPC Succeeded	30.614	Presence	35.929	Presence	37.55	YC1_I
0417213FCF	2344_1176_332	NA	NA	C14	IPC Failed	NA	Unconfirmed	NA	Unconfirmed	NA	YC1_I
0417215ACE	2344_1176_333	NA	NA	C13	IPC Succeeded	32.162	Negative Control	NA	Negative Control	NA	YC1_I
0417212CEB	2344_1176_334	28	Female	D14	IPC Succeeded	31.27	Absence	NA	Absence	NA	YC1_I
0417210D86	2344_1176_335	8	Male?	D13	IPC Failed	NA	Unconfirmed	NA	Unconfirmed	NA	YC1_I
041721193C	2344_1176_336	20	NA	A16	IPC Succeeded	31.171	Presence	39.953	Presence	35.209	YC1_I
04172109C7	2344_1176_337	6	NA	A15	IPC Succeeded	30.917	Presence	36.941	Presence	35.145	YC1_I
0417215BC0	2344_1176_338	19	NA	B16	IPC Succeeded	31.369	Presence	36.668	Presence	NA	YC1_I
04172134F2	2344_1176_339	10	Male	B15	IPC Succeeded	32.313	Presence	NA	Presence	NA	YC1_I
041721160A	2344_1176_340	12	Female	C16	IPC Succeeded	31.263	Negative Control	NA	Negative Control	NA	YC1_I
0417213E6F	2344_1176_341	11	NA	C15	IPC Succeeded	31.966	Negative Control	NA	Negative Control	NA	YC1_I
0417213E69	2344_1176_342	7	Female?	D16	IPC Succeeded	29.961	Absence	NA	Presence	NA	YC1_I
041721491D	2344_1176_343	3	Male	D15	IPC Failed	NA	Unconfirmed	NA	Unconfirmed	NA	YC1_I
0417215112	2344_1176_344	5	NA	A18	IPC Succeeded	31.821	Presence	37.254	Presence	38.342	YC1_I
04172151B9	2344_1176_345	21	Female	A17	IPC Succeeded	30.725	Absence	NA	Absence	NA	YC1_I
0417214E6C	2344_1176_346	20	Female	B18	IPC Succeeded	28.966	Absence	NA	Absence	NA	YC1_I
0417213B7C	2344_1176_347	5	NA	B17	IPC Succeeded	30.091	Absence	NA	Presence	NA	YC1_I
0417213436	2344_1176_348	28	Female	C18	IPC Succeeded	33.974	Negative Control	NA	Negative Control	NA	YC1_I
041721371B	2344_1176_349	19	Female	C17	IPC Succeeded	32.652	Absence	NA	Presence	NA	YC1_I
04172134EF	2344_1176_350	NA	NA	D18	IPC Succeeded	30.564	Presence	35.292	Presence	35.742	YC1_I
0417215685	2344_1176_351	NA	Male	D17	IPC Succeeded	29.633	Presence	34.941	Presence	37.187	YC1_I
0417213F1C	2344_1176_352	NA	Female	A20	IPC Succeeded	30.929	Absence	NA	Presence	NA	YC1_I
0417212376	2344_1176_353	20	Male	A19	IPC Succeeded	30.142	Presence	35.97	Presence	36.599	YC1_I
0417212E6C	2344_1176_354	12	Male	B20	IPC Succeeded	30.997	Presence	35.554	Presence	36.443	YC1_I
0417213E6C	2344_1176_355	11	NA	B19	IPC Succeeded	31.504	Presence	38.683	Presence	38.09	YC1_I
04172134EB	2344_1176_356	5	NA	C20	IPC Succeeded	32.671	Presence	NA	Absence	NA	YC1_I
0417211017	2344_1176_357	15	NA	C19	IPC Succeeded	32.699	Absence	NA	Presence	NA	YC1_I
041721538C	2344_1176_358	15	NA	D20	IPC Succeeded	30.694	Absence	NA	Absence	NA	YC1_I
0417211574	2344_1176_359	6	NA	D19	IPC Failed	NA	Unconfirmed	NA	Unconfirmed	NA	YC1_I
0417214A76	2344_1176_360	15	NA	A22	IPC Succeeded	32.339	Absence	NA	Absence	NA	YC1_I
041721441E	2344_1176_361	5	NA	A21	IPC Succeeded	30.414	Absence	NA	Presence	NA	YC1_I
0417213DAA	2344_1176_362	2	Female?	B22	IPC Succeeded	29.925	Absence	NA	Absence	NA	YC1_I
0417211B29	2344_1176_363	5	NA	B21	IPC Succeeded	29.005	Absence	NA	Absence	NA	YC1_I
0417211014	2344_1176_364	21	NA	C22	IPC Succeeded	30.85	Negative Control	NA	Negative Control	NA	YC1_I
04172147A3	2344_1176_365	15	NA	C21	IPC Succeeded	33.807	Negative Control	NA	Negative Control	NA	YC1_I
0417211745	2344_1176_366	11	NA	D22	IPC Succeeded	29.548	Absence	NA	Presence	NA	YC1_I
041721138D	2344_1176_367	4	NA	D21	IPC Succeeded	33.691	Presence	38.209	Presence	NA	YC1_I
0417214422	2344_1176_368	17	Female	A24	IPC Succeeded	30.289	Absence	NA	Presence	NA	YC1_I
041721125B	2344_1176_369	16	Female	A23	IPC Succeeded	31.538	Absence	NA	Absence	NA	YC1_I
0417210EF5	2344_1176_370	12	Female?	B24	IPC Succeeded	29.384	Presence	35.562	Presence	35.988	YC1_I
04172158C5	2344_1176_371	16	Female	B23	IPC Succeeded	30.189	Absence	NA	Absence	NA	YC1_I
0417215948	2344_1176_372	3	NA	C24	IPC Succeeded	31.792	Absence	NA	Absence	NA	YC1_I
0417210E80	2344_1176_373	6	NA	C23	IPC Succeeded	29.966	Negative Control	NA	Negative Control	NA	YC1_I
0417215E43	2344_1176_374	23	Female	D24	IPC Failed	NA	Unconfirmed	NA	Unconfirmed	NA	YC1_I
04172135B4	2344_1176_375	17	Female	D23	IPC Succeeded	32.568	Absence	NA	Absence	NA	YC1_I
NA	Ref.Female	NA	NA	P23	IPC Succeeded	22.515	Presence	32.806	Presence	29.825	YC1_I
NA	Ref.Female	NA	NA	P21	IPC Succeeded	22.889	Presence	32.759	Presence	30.4	YC1_I
NA	Ref.Female	NA	NA	P5	IPC Succeeded	23.075	Presence	29.873	Presence	28.146	YC1_I
NA	Ref.Female	NA	NA	P7	IPC Succeeded	22.787	Presence	30.675	Presence	28.936	YC1_I
NA	Ref.Female	NA	NA	P1	IPC Succeeded	22.713	Presence	29.246	Presence	27.857	YC1_I
NA	Ref.Female	NA	NA	P3	IPC Succeeded	22.224	Presence	28.091	Presence	26.42	YC1_I
NA	Ref.Female	NA	NA	P13	IPC Succeeded	22.802	Presence	32.2	Presence	29.398	YC1_I
NA	Ref.Female	NA	NA	P15	IPC Succeeded	23.11	Absence	NA	Presence	NA	YC1_I
NA	Ref.Female	NA	NA	P9	IPC Succeeded	22.98	Presence	38.145	Presence	36.342	YC1_I
NA	Ref.Female	NA	NA	P11	IPC Succeeded	23.362	Presence	30.128	Presence	28.597	YC1_I
NA	Ref.Female	NA	NA	P17	IPC Succeeded	22.805	Presence	32.879	Presence	30.038	YC1_I
NA	Ref.Female	NA	NA	P19	IPC Succeeded	22.711	Presence	33.483	Presence	29.889	YC1_I
0417212004	2344_1177_376	26	Female	M1	IPC Succeeded	25.359	Absence	NA	Absence	NA	YC1_II
04172114C6	2344_1177_377	1	Female	N2	IPC Succeeded	25.548	Presence	NA	Absence	NA	YC1_II
0417210D74	2344_1177_378	19	Female	N1	IPC Succeeded	25.355	Absence	NA	Absence	NA	YC1_II
0417214210	2344_1177_379	21	Male	O2	IPC Succeeded	26.152	Presence	31.807	Presence	31.912	YC1_II
041721571D	2344_1177_380	18	Female	O1	IPC Failed	NA	Unconfirmed	NA	Unconfirmed	NA	YC1_II
041721464D	2344_1177_383	19	Male	M4	IPC Succeeded	25.369	Presence	31.321	Presence	31.443	YC1_II
04172142BB	2344_1177_384	16	Female	M3	IPC Succeeded	25.179	Absence	NA	Absence	NA	YC1_II
04172119DD	2344_1177_385	17	NA	N4	IPC Succeeded	25.429	Presence	31.048	Presence	31.641	YC1_II
0417211269	2344_1177_386	5	NA	N3	IPC Succeeded	24.979	Absence	NA	Absence	NA	YC1_II
04172129FF	2344_1177_387	16	NA	O4	IPC Succeeded	25.137	Absence	NA	Absence	NA	YC1_II
04172149CA	2344_1177_388	7	NA	O3	IPC Succeeded	24.446	Presence	30.237	Presence	30.36	YC1_II
0417215556	2344_1177_391	5	NA	M6	IPC Succeeded	25.451	Presence	30.943	Presence	31.253	YC1_II
0417211011	2344_1177_392	15	NA	M5	IPC Succeeded	25.977	Presence	31.54	Presence	32.062	YC1_II
0417211C8C	2344_1177_393	2	Male	N6	IPC Succeeded	25.183	Presence	31.202	Presence	31.495	YC1_II
0417214DD8	2344_1177_394	9	Female?	N5	IPC Succeeded	25.816	Presence	NA	Absence	NA	YC1_II
0417214594	2344_1177_395	20	NA	O6	IPC Succeeded	24.676	Presence	30.518	Presence	30.648	YC1_II
0417214C74	2344_1177_396	6	NA	O5	IPC Succeeded	25.021	Absence	NA	Absence	NA	YC1_II
041721309C	2344_1177_399	13	NA	M8	IPC Succeeded	24.634	Presence	30.288	Presence	30.588	YC1_II
04172109D7	2344_1177_400	13	Male	M7	IPC Succeeded	32.144	Presence	35.285	Presence	34.303	YC1_II
0417213216	2345_1177_401	NA	Male	N7	IPC Failed	NA	Unconfirmed	NA	Unconfirmed	NA	YC1_II
0417215D1B	2345_1177_402	NA	Female	O8	IPC Failed	NA	Unconfirmed	NA	Unconfirmed	NA	YC1_II
04172112FB	2345_1177_403	NA	NA	O7	IPC Failed	NA	Unconfirmed	NA	Unconfirmed	NA	YC1_II
0417214F24	2345_1177_406	NA	Male	M10	IPC Failed	NA	Unconfirmed	NA	Presence	NA	YC1_II
0417212F2B	2345_1177_407	NA	NA	M9	IPC Failed	NA	Presence	NA	Unconfirmed	NA	YC1_II
0417214BC2	2345_1177_408	NA	Female	N10	IPC Failed	NA	Unconfirmed	NA	Unconfirmed	NA	YC1_II
0417215713	2345_1177_409	NA	Male	N9	IPC Failed	NA	Unconfirmed	NA	Unconfirmed	NA	YC1_II
0417214C84	2345_1177_410	NA	Female	O10	IPC Failed	NA	Unconfirmed	NA	Unconfirmed	NA	YC1_II
0417213151	2345_1177_411	NA	NA	O9	IPC Failed	NA	Unconfirmed	NA	Unconfirmed	NA	YC1_II
0417212A00	2345_1177_414	NA	NA	M12	IPC Failed	NA	Presence	NA	Unconfirmed	NA	YC1_II
0417211889	2345_1177_415	NA	Female	M11	IPC Failed	NA	Unconfirmed	NA	Unconfirmed	NA	YC1_II
0417211BEA	2345_1177_416	NA	Female?	N12	IPC Failed	NA	Unconfirmed	NA	Unconfirmed	NA	YC1_II
0417214371	2345_1177_417	NA	Female	N11	IPC Failed	NA	Unconfirmed	NA	Unconfirmed	NA	YC1_II
0417212E6F	2345_1177_418	NA	Female	O12	IPC Failed	NA	Unconfirmed	NA	Unconfirmed	NA	YC1_II
041721568C	2345_1177_419	NA	NA	O11	IPC Failed	NA	Unconfirmed	NA	Unconfirmed	NA	YC1_II
0417214A6A	2345_1177_422	NA	Male	M14	IPC Failed	NA	Presence	NA	Unconfirmed	NA	YC1_II
04172117EF	2345_1177_423	NA	NA	M13	IPC Failed	NA	Unconfirmed	NA	Unconfirmed	NA	YC1_II
0417210EF9	2345_1177_424	NA	Male	N14	IPC Failed	NA	Unconfirmed	NA	Unconfirmed	NA	YC1_II
0417215D1D	2345_1177_425	NA	NA	N13	IPC Failed	NA	Unconfirmed	NA	Unconfirmed	NA	YC1_II
04172120AC	2345_1177_426	22	Female	O14	IPC Succeeded	25.485	Absence	NA	Absence	NA	YC1_II
04172109CE	2345_1177_427	7	Male	O13	IPC Succeeded	24.998	Presence	30.732	Presence	30.913	YC1_II
04172110AC	2345_1177_430	10	Male	M16	IPC Succeeded	24.934	Presence	30.826	Presence	30.992	YC1_II
04172114CE	2345_1177_431	11	Male	M15	IPC Succeeded	24.985	Presence	30.964	Presence	31.001	YC1_II
041721388A	2345_1177_432	14	Male	N16	IPC Succeeded	25.008	Presence	30.838	Presence	30.928	YC1_II
0417212DB6	2345_1177_433	7	NA	N15	IPC Succeeded	25.789	Presence	31.685	Presence	31.988	YC1_II
04172132D6	2345_1177_434	19	NA	O16	IPC Succeeded	24.822	Presence	30.649	Presence	30.895	YC1_II
0417214593	2345_1177_435	7	NA	O15	IPC Succeeded	24.722	Presence	30.428	Presence	30.582	YC1_II
04172122D5	2345_1177_438	8	Male?	M18	IPC Failed	NA	Unconfirmed	NA	Unconfirmed	NA	YC1_II
0417213897	2345_1177_439	13	NA	M17	IPC Succeeded	24.531	Presence	30.253	Presence	30.51	YC1_II
0417215712	2345_1177_440	15	NA	N18	IPC Failed	NA	Unconfirmed	NA	Unconfirmed	NA	YC1_II
0417211BD7	2345_1177_441	12	Female	N17	IPC Succeeded	25.144	Presence	NA	Absence	NA	YC1_II
0417212DAA	2345_1177_442	21	Female	O18	IPC Failed	NA	Unconfirmed	NA	Unconfirmed	NA	YC1_II
04172125A9	2345_1177_443	1	NA	O17	IPC Succeeded	24.592	Absence	NA	Absence	NA	YC1_II
041721414E	2345_1177_446	9	Male	M20	IPC Succeeded	25.039	Presence	30.736	Presence	30.963	YC1_II
0417214BD7	2345_1177_447	19	NA	M19	IPC Succeeded	24.627	Absence	NA	Absence	NA	YC1_II
0417214FD1	2345_1177_448	7	NA	N20	IPC Succeeded	23.911	Presence	29.45	Presence	29.671	YC1_II
0417211FF7	2345_1177_449	22	Female	N19	IPC Succeeded	24.437	Absence	NA	Absence	NA	YC1_II
0417213D9E	2345_1177_450	28	Female	O20	IPC Succeeded	24.533	Presence	NA	Absence	NA	YC1_II
0417211431	2345_1177_451	23	NA	O19	IPC Failed	NA	Unconfirmed	NA	Unconfirmed	NA	YC1_II
0417214F1B	2345_1177_454	20	Male	M22	IPC Succeeded	24.738	Presence	30.729	Presence	30.782	YC1_II
0417215253	2345_1177_455	12	Female?	M21	IPC Succeeded	24.675	Presence	30.506	Presence	30.799	YC1_II
0417214E83	2345_1177_456	4	Female?	N22	IPC Succeeded	24.887	Presence	38.76	Presence	NA	YC1_II
0417210C05	2345_1177_457	9	NA	N21	IPC Succeeded	24.503	Presence	30.507	Presence	30.491	YC1_II
0417215F4E	2345_1177_458	7	NA	O22	IPC Succeeded	25.382	Presence	31.261	Presence	31.699	YC1_II
0417214866	2345_1177_459	16	Male	O21	IPC Succeeded	24.292	Presence	29.948	Presence	30.241	YC1_II
0417213DA1	2345_1177_462	19	NA	M24	IPC Succeeded	31.929	Presence	36.658	Presence	39.029	YC1_II
04172129F6	2345_1177_463	20	Female	M23	IPC Succeeded	25.332	Presence	NA	Absence	NA	YC1_II
04172125AE	2345_1177_464	2	Male	N24	IPC Succeeded	31.903	Presence	37.329	Presence	39.406	YC1_II
0417214904	2345_1177_465	9	Male	N23	IPC Succeeded	24.896	Presence	31.184	Presence	31.292	YC1_II
0417215AC1	2345_1177_466	3	Female	O24	IPC Succeeded	24.953	Presence	NA	Presence	NA	YC1_II
041721593C	2345_1177_467	9	Male	O23	IPC Succeeded	33.01	Presence	37.054	Presence	37.447	YC1_II
0417212CEF	2345_1178_470	11	Female	I1	IPC Succeeded	26.06	Absence	NA	Absence	NA	YC1_II
0417215AC2	2345_1178_471	19	NA	J2	IPC Succeeded	26.396	Absence	NA	Absence	NA	YC1_II
0417214090	2345_1178_472	4	NA	J1	IPC Succeeded	26.119	Presence	31.835	Presence	32.538	YC1_II
0417212650	2345_1178_473	16	Female	K2	IPC Succeeded	25.462	Presence	NA	Absence	NA	YC1_II
041721490B	2345_1178_474	11	Female	K1	IPC Succeeded	24.931	Absence	NA	Absence	NA	YC1_II
0417212FDC	2345_1178_475	23	NA	L2	IPC Succeeded	26.571	Absence	NA	Absence	NA	YC1_II
04172134F4	2345_1178_476	5	NA	L1	IPC Succeeded	26.076	Presence	32.149	Presence	32.074	YC1_II
0417214FCE	2345_1178_477	22	NA	I4	IPC Succeeded	25.736	Presence	31.872	Presence	32.42	YC1_II
0417211BE8	2345_1178_478	7	Male?	I3	IPC Succeeded	25.602	Presence	31.376	Presence	32.112	YC1_II
041721582A	2345_1178_479	20	Female?	J4	IPC Succeeded	25.936	Absence	NA	Absence	NA	YC1_II
0417211A92	2345_1178_480	17	Male	J3	IPC Succeeded	25.444	Presence	31.468	Presence	31.953	YC1_II
0417211FF8	2346_1178_481	14	Female	K3	IPC Succeeded	25.294	Presence	NA	Absence	NA	YC1_II
04172132D3	2346_1178_482	8	NA	L4	IPC Succeeded	26.526	Absence	NA	Absence	NA	YC1_II
0417212947	2346_1178_483	7	Female	L3	IPC Succeeded	25.194	Absence	NA	Absence	NA	YC1_II
0417215E4A	2346_1178_484	2	Female	I6	IPC Succeeded	26.451	Absence	NA	Absence	NA	YC1_II
0417212C2A	2346_1178_485	1	NA	I5	IPC Succeeded	25.92	Presence	31.845	Presence	32.478	YC1_II
0417215CB0	2346_1178_486	16	Female	J6	IPC Succeeded	26.247	Presence	NA	Absence	NA	YC1_II
041721156A	2346_1178_487	17	Female	J5	IPC Succeeded	26.934	Presence	NA	Absence	NA	YC1_II
0417213FE2	2346_1178_488	7	Male?	K6	IPC Succeeded	26.372	Presence	31.792	Presence	32.834	YC1_II
0417214E6B	2346_1178_489	12	Male	K5	IPC Succeeded	26.585	Presence	31.204	Presence	31.199	YC1_II
0417213F12	2346_1178_490	17	NA	L6	IPC Succeeded	25.659	Presence	31.513	Presence	31.719	YC1_II
04172120B3	2346_1178_491	8	NA	L5	IPC Succeeded	25.837	Presence	31.592	Presence	31.945	YC1_II
0417214910	2346_1178_492	12	Female	I8	IPC Succeeded	26.292	Presence	32.073	Presence	32.133	YC1_II
0417213D9C	2346_1178_493	3	NA	I7	IPC Succeeded	26.56	Presence	NA	Absence	NA	YC1_II
04172146FC	2346_1178_494	7	NA	J8	IPC Succeeded	25.655	Presence	31.364	Presence	31.687	YC1_II
0417212218	2346_1178_495	20	Female	J7	IPC Succeeded	25.577	Absence	NA	Absence	NA	YC1_II
0417213161	2346_1178_496	18	Female	K8	IPC Succeeded	25.28	Absence	NA	Absence	NA	YC1_II
0417215BBE	2346_1178_497	21	Female	K7	IPC Succeeded	25.848	Absence	NA	Absence	NA	YC1_II
04172158C2	2346_1178_498	23	Male	L8	IPC Succeeded	25.743	Presence	31.456	Presence	31.789	YC1_II
0417213B6B	2346_1178_499	20	NA	L7	IPC Succeeded	26.411	Presence	NA	Absence	NA	YC1_II
041721309F	2346_1178_500	22	Male	I10	IPC Succeeded	26.399	Presence	32.118	Presence	32.42	YC1_II
04172151B6	2346_1178_501	27	NA	I9	IPC Succeeded	26.966	Absence	NA	Absence	NA	YC1_II
0417214FCB	2346_1178_502	2	Female	J10	IPC Succeeded	26.659	Absence	NA	Absence	NA	YC1_II
0417213B6C	2346_1178_503	18	Male?	J9	IPC Succeeded	26.059	Presence	31.658	Presence	32.101	YC1_II
0417211883	2346_1178_504	8	Male?	K10	IPC Succeeded	25.234	Presence	31.123	Presence	31.396	YC1_II
0417213AB9	2346_1178_505	8	Female	K9	IPC Succeeded	25.041	Presence	NA	Absence	NA	YC1_II
0417213099	2346_1178_506	29	Male	L10	IPC Succeeded	26.631	Presence	31.964	Presence	32.516	YC1_II
0417214202	2346_1178_507	6	NA	L9	IPC Succeeded	25.444	Absence	NA	Absence	NA	YC1_II
0417212663	2346_1178_508	1	Male?	I12	IPC Succeeded	25.35	Presence	30.961	Presence	31.18	YC1_II
0417211B3C	2346_1178_509	19	NA	I11	IPC Succeeded	25.424	Presence	30.96	Presence	31.346	YC1_II
041721337C	2346_1178_510	30	NA	J12	IPC Succeeded	25.613	Presence	31.29	Presence	31.422	YC1_II
0417213206	2346_1178_511	22	Male	J11	IPC Succeeded	25.511	Presence	30.962	Presence	31.471	YC1_II
0417210C80	2346_1178_512	15	NA	K12	IPC Succeeded	25.556	Absence	NA	Absence	NA	YC1_II
0417210AAC	2346_1178_513	27	NA	K11	IPC Succeeded	25.335	Presence	30.958	Presence	31.426	YC1_II
0417212651	2346_1178_514	20	NA	L12	IPC Failed	NA	Presence	37.359	Presence	37.742	YC1_II
0417213951	2346_1178_515	17	Female	L11	IPC Succeeded	25.317	Absence	NA	Absence	NA	YC1_II
04172125A6	2346_1178_516	8	Female	I14	IPC Succeeded	25.985	Absence	NA	Absence	NA	YC1_II
0417214BCD	2346_1178_517	18	NA	I13	IPC Succeeded	26.503	Presence	31.833	Presence	32.449	YC1_II
0417212221	2346_1178_518	18	Female	J14	IPC Succeeded	25.452	Presence	NA	Absence	NA	YC1_II
0417215B53	2346_1178_519	20	NA	J13	IPC Succeeded	25.56	Presence	31.344	Presence	31.621	YC1_II
0417210957	2346_1178_520	17	NA	K14	IPC Succeeded	25.394	Presence	31.553	Presence	31.26	YC1_II
04172132D0	2346_1178_521	11	NA	K13	IPC Succeeded	25.664	Presence	31.628	Presence	31.812	YC1_II
0417211422	2346_1178_522	21	NA	L14	IPC Succeeded	27.604	Presence	NA	Absence	NA	YC1_II
04172111C6	2346_1178_523	30	NA	L13	IPC Succeeded	25.679	Absence	NA	Absence	NA	YC1_II
0417211A8B	2346_1178_524	18	Male?	I16	IPC Succeeded	26.094	Presence	32.651	Presence	32.588	YC1_II
0417215D17	2346_1178_525	9	Female	I15	IPC Succeeded	26.049	Absence	NA	Absence	NA	YC1_II
0417214FB8	2346_1178_526	1	NA	J16	IPC Succeeded	25.657	Presence	31.692	Presence	31.972	YC1_II
0417215C3E	2346_1178_527	20	Male?	J15	IPC Succeeded	25.862	Presence	31.884	Presence	32.178	YC1_II
0417213DA9	2346_1178_528	29	Female	K16	IPC Succeeded	25.426	Presence	NA	Presence	NA	YC1_II
04172106E4	2346_1178_529	18	Male	K15	IPC Succeeded	25.386	Presence	31.587	Presence	31.762	YC1_II
041721238D	2346_1178_530	8	Male	L16	IPC Succeeded	25.989	Presence	31.93	Presence	32.419	YC1_II
0417214153	2346_1178_531	11	Female	L15	IPC Succeeded	26.096	Absence	NA	Absence	NA	YC1_II
041721173F	2346_1178_532	17	Female?	I18	IPC Succeeded	25.21	Absence	NA	Absence	NA	YC1_II
0417215118	2346_1178_533	17	Male	I17	IPC Succeeded	26.146	Presence	31.918	Presence	32.516	YC1_II
0417210D07	2346_1178_534	7	NA	J18	IPC Succeeded	25.316	Presence	30.933	Presence	31.477	YC1_II
041721243F	2346_1178_535	22	Female?	J17	IPC Succeeded	26.249	Absence	NA	Absence	NA	YC1_II
041721463A	2346_1178_536	17	NA	K18	IPC Succeeded	25.316	Presence	NA	Absence	NA	YC1_II
0417210E06	2346_1178_537	29	Female	K17	IPC Succeeded	25.695	Absence	NA	Absence	NA	YC1_II
0417210A9F	2346_1178_538	2	Female	L18	IPC Succeeded	26.004	Absence	NA	Absence	NA	YC1_II
041721242D	2346_1178_539	16	NA	L17	IPC Failed	39.58	Unconfirmed	NA	Unconfirmed	NA	YC1_II
0417212940	2346_1178_540	14	Female	I20	IPC Succeeded	26.009	Presence	31.754	Presence	32.469	YC1_II
0417215CA6	2346_1178_541	17	Male	I19	IPC Succeeded	25.149	Presence	31.009	Presence	31.491	YC1_II
04172120B5	2346_1178_542	18	Male	J20	IPC Succeeded	26.066	Presence	31.777	Presence	32.73	YC1_II
0417215E4B	2346_1178_543	10	Male	J19	IPC Succeeded	25.87	Presence	31.591	Presence	32.231	YC1_II
0417214D29	2346_1178_544	17	Female	K20	IPC Succeeded	25.414	Presence	NA	Absence	NA	YC1_II
0417214A6D	2346_1178_545	18	Female	K19	IPC Succeeded	25.626	Absence	NA	Absence	NA	YC1_II
0417215D7E	2346_1178_546	5	NA	L20	IPC Succeeded	25.789	Presence	NA	Absence	NA	YC1_II
0417210F81	2346_1178_547	15	Female	L19	IPC Succeeded	25.262	Absence	NA	Absence	NA	YC1_II
0417211B35	2346_1178_548	17	NA	I22	IPC Succeeded	25.398	Presence	31.676	Presence	32.34	YC1_II
0417214DB4	2346_1178_549	27	NA	I21	IPC Succeeded	25.638	Presence	30.083	Presence	30.448	YC1_II
0417215D78	2346_1178_550	21	Female	J22	IPC Succeeded	25.634	Presence	NA	Absence	NA	YC1_II
0417211301	2346_1178_551	2	Male	J21	IPC Succeeded	26.048	Presence	32.203	Presence	32.908	YC1_II
0417212001	2346_1178_552	20	Male	K22	IPC Succeeded	25.925	Presence	32.046	Presence	32.008	YC1_II
04172111D6	2346_1178_553	2	Female?	K21	IPC Succeeded	26.067	Presence	39.377	Presence	NA	YC1_II
04172152EB	2346_1178_554	22	NA	L22	IPC Succeeded	25.871	Presence	NA	Presence	NA	YC1_II
04172144D9	2346_1178_555	16	Female	L21	IPC Succeeded	24.704	Presence	NA	Absence	NA	YC1_II
041721436C	2346_1178_556	7	NA	I24	IPC Succeeded	25.409	Presence	32.216	Presence	31.708	YC1_II
0417211F4D	2346_1178_557	17	Female	I23	IPC Succeeded	31.784	Presence	37.072	Presence	NA	YC1_II
04172117E2	2346_1178_558	7	NA	J24	IPC Succeeded	25.129	Presence	31.533	Presence	31.423	YC1_II
0417214BBF	2346_1178_559	23	NA	J23	IPC Succeeded	26.282	Presence	NA	Presence	NA	YC1_II
04172144DF	2346_1178_560	14	Male	K24	IPC Succeeded	25.861	Presence	32.214	Presence	32.501	YC1_II
0417212B7E	2347_1178_561	18	Male	K23	IPC Succeeded	26.301	Presence	32.241	Presence	32.567	YC1_II
04172111C4	2347_1178_562	10	Male?	L24	IPC Succeeded	25.939	Presence	32.347	Presence	32.333	YC1_II
0417215D88	2347_1178_563	19	NA	L23	IPC Succeeded	26.487	Presence	NA	Absence	NA	YC1_II
0417213C26	2347_1179_564	2	Male	E1	IPC Succeeded	25.179	Presence	31.203	Presence	31.588	YC1_II
0417214144	2347_1179_565	15	NA	F2	IPC Succeeded	25.712	Presence	31.814	Presence	32.175	YC1_II
04172110A6	2347_1179_566	6	Female	F1	IPC Succeeded	25.337	Presence	NA	Absence	NA	YC1_II
0417210B85	2347_1179_567	23	NA	G2	IPC Succeeded	25.636	Presence	31.296	Presence	31.872	YC1_II
0417215A47	2347_1179_568	22	NA	G1	IPC Failed	NA	Unconfirmed	NA	Unconfirmed	NA	YC1_II
04172147B4	2347_1179_569	8	Male?	H2	IPC Succeeded	25.754	Presence	31.438	Presence	32.042	YC1_II
0417214DC6	2347_1179_570	19	NA	H1	IPC Succeeded	26.155	Presence	32.692	Presence	32.437	YC1_II
0417210950	2347_1179_571	19	NA	E4	IPC Succeeded	24.886	Absence	NA	Absence	NA	YC1_II
0417215C18	2347_1179_572	3	Female	E3	IPC Succeeded	25.932	Absence	NA	Absence	NA	YC1_II
041721568F	2347_1179_573	27	NA	F4	IPC Succeeded	25.189	Absence	NA	Absence	NA	YC1_II
04172110AA	2347_1179_574	26	Male	F3	IPC Succeeded	25.444	Presence	31.86	Presence	32.289	YC1_II
0417214650	2347_1179_575	29	NA	G4	IPC Succeeded	25.337	Presence	31.155	Presence	31.379	YC1_II
04172111BE	2347_1179_576	21	NA	G3	IPC Succeeded	25.205	Absence	NA	Absence	NA	YC1_II
0417210AA1	2347_1179_577	23	Male	H4	IPC Succeeded	26.197	Presence	32.506	Presence	33.08	YC1_II
04172120A5	2347_1179_578	6	NA	H3	IPC Succeeded	25.692	Presence	35.035	Presence	37.912	YC1_II
04172139FF	2347_1179_579	17	Female	E6	IPC Succeeded	25.779	Absence	NA	Absence	NA	YC1_II
0417210900	2347_1179_580	1	Female?	E5	IPC Succeeded	25.475	Absence	NA	Absence	NA	YC1_II
041721490F	2347_1179_581	3	Male?	F6	IPC Succeeded	25.826	Presence	31.89	Presence	31.79	YC1_II
0417210720	2347_1179_582	9	Female	F5	IPC Failed	NA	Unconfirmed	NA	Unconfirmed	NA	YC1_II
04172139F7	2347_1179_583	8	NA	G6	IPC Succeeded	25.263	Absence	NA	Absence	NA	YC1_II
041721237E	2347_1179_584	22	Female	G5	IPC Succeeded	25.957	Absence	NA	Absence	NA	YC1_II
0417215D75	2347_1179_585	8	NA	H6	IPC Succeeded	27.131	Absence	NA	Absence	NA	YC1_II
0417213F1A	2347_1179_586	26	Male	H5	IPC Succeeded	25.856	Presence	30.424	Presence	30.828	YC1_II
04172127D5	2347_1179_587	18	Male?	E8	IPC Succeeded	25.005	Presence	30.956	Presence	30.975	YC1_II
04172157A0	2347_1179_588	19	NA	E7	IPC Succeeded	25.977	Presence	NA	Presence	NA	YC1_II
0417213CEA	2347_1179_589	1	NA	F8	IPC Succeeded	25.951	Absence	NA	Absence	NA	YC1_II
04172144E0	2347_1179_590	8	NA	F7	IPC Succeeded	25.117	Absence	NA	Absence	NA	YC1_II
0417215D12	2347_1179_591	27	Female	G8	IPC Succeeded	28.366	Absence	NA	Absence	NA	YC1_II
0417212438	2347_1179_592	3	Male	G7	IPC Succeeded	24.546	Presence	30.076	Presence	30.302	YC1_II
04172155F5	2347_1179_593	9	NA	H8	IPC Succeeded	25.663	Presence	NA	Absence	NA	YC1_II
0417213C3A	2347_1179_594	6	Female	H7	IPC Succeeded	25.588	Absence	NA	Absence	NA	YC1_II
041721314F	2347_1179_595	2	Female	E10	IPC Succeeded	25.524	Absence	NA	Absence	NA	YC1_II
0417214380	2347_1179_596	21	NA	E9	IPC Succeeded	25.471	Absence	NA	Absence	NA	YC1_II
041721366D	2347_1179_597	7	Female	F10	IPC Succeeded	25.709	Presence	31.456	Presence	31.498	YC1_II
0417212386	2347_1179_598	7	NA	F9	IPC Succeeded	25.154	Absence	NA	Absence	NA	YC1_II
04172106E7	2347_1179_599	14	NA	G10	IPC Succeeded	25.919	Absence	NA	Absence	NA	YC1_II
0417214200	2347_1179_600	2	Female	G9	IPC Succeeded	26.046	Absence	NA	Absence	NA	YC1_II
041721293E	2347_1179_601	3	Female	H10	IPC Succeeded	25.965	Absence	NA	Absence	NA	YC1_II
0417210B8C	2347_1179_602	1	Male	H9	IPC Succeeded	26.024	Presence	31.939	Presence	32.484	YC1_II
0417210B87	2347_1179_603	6	Male	E12	IPC Succeeded	25.616	Presence	31.271	Presence	31.311	YC1_II
0417214C7B	2347_1179_604	10	NA	E11	IPC Succeeded	25.937	Absence	NA	Absence	NA	YC1_II
0417211F42	2347_1179_605	27	Female?	F12	IPC Succeeded	25.563	Absence	NA	Absence	NA	YC1_II
04172155FB	2347_1179_606	20	Male	F11	IPC Succeeded	24.952	Presence	30.902	Presence	30.731	YC1_II
04172152F6	2347_1179_607	8	Male?	G12	IPC Succeeded	25.283	Presence	31.274	Presence	31.1	YC1_II
0417214FC2	2347_1179_608	10	NA	G11	IPC Succeeded	25.655	Absence	NA	Absence	NA	YC1_II
04172155F9	2347_1179_609	7	Male?	H12	IPC Succeeded	28.652	Presence	34.801	Presence	35.906	YC1_II
04172111D5	2347_1179_610	23	Male?	H11	IPC Succeeded	24.991	Presence	31.293	Presence	31.504	YC1_II
0417215558	2347_1179_611	12	Female	E14	IPC Succeeded	25.283	Absence	NA	Absence	NA	YC1_II
0417210F7C	2347_1179_612	8	NA	E13	IPC Succeeded	25.96	Absence	NA	Absence	NA	YC1_II
0417211258	2347_1179_613	27	Female	F14	IPC Succeeded	26.306	Presence	32.264	Presence	32.338	YC1_II
0417213B6F	2347_1179_614	20	NA	F13	IPC Succeeded	25.968	Presence	32.027	Presence	32.028	YC1_II
0417210D0E	2347_1179_615	18	NA	G14	IPC Succeeded	25.541	Presence	31.454	Presence	31.211	YC1_II
0417214FBA	2347_1179_616	26	Female	G13	IPC Succeeded	26.016	Presence	31.649	Presence	31.945	YC1_II
0417213662	2347_1179_617	10	Female?	H14	IPC Succeeded	26.446	Presence	NA	Absence	NA	YC1_II
0417212E68	2347_1179_618	2	Female	H13	IPC Succeeded	26.283	Absence	NA	Absence	NA	YC1_II
0417213E5B	2347_1179_619	23	Male?	E16	IPC Succeeded	25.105	Presence	30.966	Presence	30.87	YC1_II
0417212C37	2347_1179_620	4	Female	E15	IPC Succeeded	25.792	Absence	NA	Absence	NA	YC1_II
041721394F	2347_1179_621	3	NA	F16	IPC Succeeded	25.59	Absence	NA	Absence	NA	YC1_II
0417211A80	2347_1179_622	7	NA	F15	IPC Succeeded	25.344	Presence	31.569	Presence	31.488	YC1_II
0417214F9F	2347_1179_623	6	Male	G16	IPC Succeeded	25.864	Presence	31.916	Presence	31.912	YC1_II
0417212217	2347_1179_624	23	NA	G15	IPC Succeeded	25.549	Absence	NA	Absence	NA	YC1_II
0417211390	2347_1179_625	11	NA	H16	IPC Succeeded	25.684	Presence	31.403	Presence	31.633	YC1_II
0417214147	2347_1179_626	1	NA	H15	IPC Succeeded	25.529	Presence	NA	Absence	NA	YC1_II
041721593F	2347_1179_627	7	NA	E18	IPC Succeeded	25.524	Absence	NA	Absence	NA	YC1_II
0417215433	2347_1179_628	13	NA	E17	IPC Succeeded	25.725	Absence	NA	Absence	NA	YC1_II
0417213942	2347_1179_629	27	NA	F18	IPC Succeeded	26.741	Presence	31.857	Presence	32.382	YC1_II
04172112F9	2347_1179_630	20	NA	F17	IPC Succeeded	26.029	Absence	NA	Absence	NA	YC1_II
0417214DCB	2347_1179_631	30	NA	G18	IPC Succeeded	25.895	Presence	31.47	Presence	31.823	YC1_II
04172114D4	2347_1179_632	29	Male?	G17	IPC Succeeded	25.614	Presence	31.203	Presence	31.332	YC1_II
041721539A	2347_1179_633	26	Male	H18	IPC Succeeded	25.793	Presence	30.334	Presence	30.486	YC1_II
0417215246	2347_1179_634	16	Female	H17	IPC Succeeded	25.39	Absence	NA	Absence	NA	YC1_II
0417211A87	2347_1179_635	27	NA	E20	IPC Succeeded	24.922	Presence	30.762	Presence	31.085	YC1_II
0417211DE6	2347_1179_636	20	Male	E19	IPC Succeeded	25.68	Presence	31.37	Presence	31.575	YC1_II
0417210AAB	2347_1179_637	4	NA	F20	IPC Succeeded	25.854	Presence	31.659	Presence	31.752	YC1_II
0417215EE6	2347_1179_638	3	NA	F19	IPC Succeeded	25.775	Presence	NA	Absence	NA	YC1_II
0417210960	2347_1179_639	16	Male	G20	IPC Succeeded	25.443	Presence	31.295	Presence	31.437	YC1_II
0417211FF5	2347_1179_640	13	NA	G19	IPC Succeeded	25.522	Absence	NA	Absence	NA	YC1_II
0417214D20	2348_1179_641	10	Female	H19	IPC Succeeded	25.763	Absence	NA	Absence	NA	YC1_II
0417211007	2348_1179_642	15	NA	E22	IPC Succeeded	25.069	Presence	31.088	Presence	31.218	YC1_II
0417214C7A	2348_1179_643	19	NA	E21	IPC Succeeded	25.361	Presence	NA	Presence	NA	YC1_II
041721459F	2348_1179_644	19	Female	F22	IPC Succeeded	25.537	Presence	NA	Presence	NA	YC1_II
0417211C89	2348_1179_645	3	Male	F21	IPC Succeeded	25.245	Presence	31.188	Presence	31.384	YC1_II
0417213B6D	2348_1179_646	9	NA	G22	IPC Succeeded	25.379	Presence	31.376	Presence	31.6	YC1_II
0417210A3B	2348_1179_647	18	Male?	G21	IPC Succeeded	25.308	Presence	31.674	Presence	32.188	YC1_II
041721109C	2348_1179_648	6	NA	H22	IPC Succeeded	26.236	Presence	NA	Presence	NA	YC1_II
041721420C	2348_1179_649	30	NA	H21	IPC Succeeded	26.258	Presence	NA	Presence	NA	YC1_II
04172158B1	2348_1179_650	22	NA	E24	IPC Succeeded	26.347	Presence	32.681	Presence	32.996	YC1_II
0417210C13	2348_1179_651	21	NA	E23	IPC Succeeded	31.79	Presence	37.323	Presence	NA	YC1_II
04172147A5	2348_1179_652	19	NA	F24	IPC Succeeded	26.214	Presence	32.75	Presence	32.276	YC1_II
04172159D6	2348_1179_653	7	Female?	F23	IPC Succeeded	25.922	Presence	NA	Presence	NA	YC1_II
041721125C	2348_1179_654	3	Female	G24	IPC Succeeded	25.469	Presence	NA	Presence	NA	YC1_II
04172155F8	2348_1179_655	8	Female	G23	IPC Succeeded	30.644	Presence	36.102	Presence	38.021	YC1_II
04172139F2	2348_1179_656	8	Male?	H24	IPC Succeeded	25.931	Presence	31.68	Presence	31.9	YC1_II
0417210F00	2348_1179_657	10	Male?	H23	IPC Succeeded	25.634	Presence	32.091	Presence	32.257	YC1_II
0417215F4D	2348_1180_658	10	NA	A1	IPC Succeeded	26.125	Presence	32.52	Presence	32.21	YC1_II
041721365D	2348_1180_659	9	Female	B2	IPC Succeeded	26.516	Absence	NA	Absence	NA	YC1_II
041721089A	2348_1180_660	10	Male	B1	IPC Succeeded	25.221	Presence	31.635	Presence	31.208	YC1_II
0417214867	2348_1180_661	4	Male	C2	IPC Succeeded	27.233	Presence	33.541	Presence	33.321	YC1_II
04172144D7	2348_1180_662	4	NA	C1	IPC Succeeded	26.603	Presence	32.757	Presence	33.182	YC1_II
041721139B	2348_1180_663	18	NA	D2	IPC Succeeded	27.184	Absence	NA	Absence	NA	YC1_II
041721593E	2348_1180_664	16	Female	D1	IPC Succeeded	26.212	Absence	NA	Absence	NA	YC1_II
041721337A	2348_1180_665	30	Male	A4	IPC Succeeded	34.725	Presence	38.771	Presence	NA	YC1_II
04172155EC	2348_1180_666	19	Female?	A3	IPC Succeeded	25.127	Absence	NA	Absence	NA	YC1_II
0417215681	2348_1180_667	4	NA	B4	IPC Succeeded	25.96	Presence	32.13	Presence	31.757	YC1_II
0417214E75	2348_1180_668	17	Female?	B3	IPC Failed	NA	Unconfirmed	NA	Unconfirmed	NA	YC1_II
0417213211	2348_1180_669	4	NA	C4	IPC Succeeded	26.06	Presence	32.387	Presence	32.461	YC1_II
04172110A5	2348_1180_670	6	Male	C3	IPC Succeeded	25.964	Presence	32.333	Presence	32.846	YC1_II
0417214854	2348_1180_671	16	NA	D4	IPC Succeeded	26.482	Presence	32.876	Presence	32.82	YC1_II
0417214908	2348_1180_672	4	NA	D3	IPC Succeeded	26.008	Absence	NA	Absence	NA	YC1_II
04172152E5	2348_1180_673	21	NA	A6	IPC Succeeded	25.565	Absence	NA	Absence	NA	YC1_II
0417210F75	2348_1180_674	18	Female?	A5	IPC Succeeded	25.915	Absence	NA	Absence	NA	YC1_II
0417213890	2348_1180_675	16	NA	B6	IPC Succeeded	26.961	Absence	NA	Absence	NA	YC1_II
041721142D	2348_1180_676	20	NA	B5	IPC Succeeded	26.695	Absence	NA	Absence	NA	YC1_II
0417215CAD	2348_1180_677	30	Female	C6	IPC Succeeded	26.49	Absence	NA	Absence	NA	YC1_II
041721160D	2348_1180_678	21	NA	C5	IPC Succeeded	27.044	Absence	NA	Absence	NA	YC1_II
04172149C6	2348_1180_679	20	Female	D6	IPC Succeeded	26.134	Absence	NA	Absence	NA	YC1_II
0417215BCD	2348_1180_680	NA	NA	D5	IPC Succeeded	26.575	Absence	NA	Absence	NA	YC1_II
0417213153	2348_1180_681	19	NA	A8	IPC Succeeded	24.918	Presence	30.823	Presence	30.876	YC1_II
04172139F4	2348_1180_682	3	NA	A7	IPC Succeeded	26.521	Presence	33.388	Presence	33.29	YC1_II
0417212F2D	2348_1180_683	7	NA	B8	IPC Succeeded	26.282	Presence	32.155	Presence	31.913	YC1_II
0417210B9C	2348_1180_684	17	NA	B7	IPC Succeeded	25.243	Presence	31.447	Presence	31.124	YC1_II
0417214142	2348_1180_685	4	NA	C8	IPC Succeeded	25.544	Presence	NA	Presence	NA	YC1_II
0417211895	2348_1180_686	9	Female	C7	IPC Succeeded	25.704	Absence	NA	Absence	NA	YC1_II
0417215DCD	2348_1180_687	26	NA	D8	IPC Succeeded	26.714	Presence	31.592	Presence	31.558	YC1_II
0417211C8D	2348_1180_688	2	Male	D7	IPC Succeeded	26.779	Presence	33.402	Presence	34.258	YC1_II
041721193F	2348_1180_689	3	Male	A10	IPC Succeeded	25.117	Presence	31.079	Presence	30.7	YC1_II
04172152F7	2348_1180_690	16	Male	A9	IPC Succeeded	26.021	Presence	32.11	Presence	32.165	YC1_II
0417212C34	2348_1180_691	2	Female	B10	IPC Succeeded	25.998	Absence	NA	Absence	NA	YC1_II
0417212E76	2348_1180_692	26	NA	B9	IPC Succeeded	25.702	Presence	30.274	Presence	30.257	YC1_II
0417215D1E	2348_1180_693	9	Female	C10	IPC Succeeded	26.113	Absence	NA	Absence	NA	YC1_II
0417211255	2348_1180_694	2	Male	C9	IPC Succeeded	26.957	Presence	32.728	Presence	32.644	YC1_II
04172157AE	2348_1180_695	16	Female	D10	IPC Succeeded	27.797	Absence	NA	Absence	NA	YC1_II
041721193D	2348_1180_696	26	NA	D9	IPC Succeeded	27.198	Presence	30.544	Presence	30.682	YC1_II
0417215F38	2348_1180_697	21	NA	A12	IPC Succeeded	29.62	Presence	35.34	Presence	39.546	YC1_II
0417211265	2348_1180_698	14	Female	A11	IPC Succeeded	27.56	Presence	33.043	Presence	33.761	YC1_II
0417211F47	2348_1180_699	9	Female?	B12	IPC Succeeded	25.817	Absence	NA	Absence	NA	YC1_II
0417214BCB	2348_1180_700	3	Female	B11	IPC Succeeded	25.55	Absence	NA	Absence	NA	YC1_II
NA	2348_1180_701	23	NA	C12	IPC Succeeded	26.272	Presence	32.264	Presence	31.961	YC1_II
04172129F3	2348_1180_702	4	NA	C11	IPC Succeeded	25.783	Absence	NA	Absence	NA	YC1_II
0417214F11	2348_1180_703	5	NA	D12	IPC Succeeded	26.191	Absence	NA	Absence	NA	YC1_II
041721083B	2348_1180_704	7	NA	D11	IPC Succeeded	26.29	Presence	32.302	Presence	33.195	YC1_II
0417215F86	2348_1180_705	7	NA	A14	IPC Succeeded	26.433	Presence	NA	Absence	NA	YC1_II
0417215B3F	2348_1180_706	17	Female	A13	IPC Succeeded	25.431	Absence	NA	Absence	NA	YC1_II
0417210B8F	2348_1180_707	30	Female	B14	IPC Succeeded	26.184	Presence	NA	Absence	NA	YC1_II
04172134EA	2348_1180_708	11	Male	B13	IPC Succeeded	26.962	Presence	32.711	Presence	32.658	YC1_II
0417215953	2348_1180_709	14	Female	C14	IPC Succeeded	25.075	Absence	NA	Absence	NA	YC1_II
0417214431	2348_1180_710	2	Male	C13	IPC Succeeded	26.405	Presence	32.547	Presence	32.428	YC1_II
04172158BA	2348_1180_711	14	Female	D14	IPC Succeeded	26.487	Absence	NA	Absence	NA	YC1_II
04172117EB	2348_1180_712	15	NA	D13	IPC Succeeded	33.89	Presence	NA	Presence	NA	YC1_II
041721125F	2348_1180_713	11	NA	A16	IPC Succeeded	26.553	Absence	NA	Absence	NA	YC1_II
0417212B6D	2348_1180_714	1	NA	A15	IPC Failed	NA	Presence	NA	Unconfirmed	NA	YC1_II
04172149C8	2348_1180_715	18	Male	B16	IPC Succeeded	26.557	Presence	32.773	Presence	33.274	YC1_II
0417211BE9	2348_1180_716	4	NA	B15	IPC Succeeded	25.935	Presence	NA	Absence	NA	YC1_II
04172117ED	2348_1180_717	14	Male	C16	IPC Succeeded	25.489	Presence	30.407	Presence	30.026	YC1_II
04172117E9	2348_1180_718	29	NA	C15	IPC Succeeded	25.97	Presence	NA	Absence	NA	YC1_II
0417210E88	2348_1180_719	2	Male	D16	IPC Succeeded	25.81	Presence	31.923	Presence	32.061	YC1_II
0417210625	2348_1180_720	29	Male	D15	IPC Succeeded	25.98	Presence	32.068	Presence	32.518	YC1_II
04172124F6	2349_1180_721	23	Male	A17	IPC Succeeded	25.336	Presence	31.367	Presence	31.182	YC1_II
04172111CE	2349_1180_722	13	Male?	B18	IPC Succeeded	25.857	Presence	31.602	Presence	31.559	YC1_II
041721173E	2349_1180_723	19	NA	B17	IPC Succeeded	26.847	Absence	NA	Absence	NA	YC1_II
0417210D02	2349_1180_724	7	Male?	C18	IPC Succeeded	25.948	Presence	31.784	Presence	31.726	YC1_II
0417215EA3	2349_1180_725	10	Female	C17	IPC Succeeded	25.6	Presence	NA	Absence	NA	YC1_II
04172127D8	2349_1180_726	9	Female	D18	IPC Succeeded	26.758	Absence	NA	Absence	NA	YC1_II
0417210C84	2349_1180_727	30	Female	D17	IPC Succeeded	25.741	Absence	NA	Absence	NA	YC1_II
04172117E5	2349_1180_728	6	NA	A20	IPC Succeeded	26.198	Presence	31.804	Presence	31.887	YC1_II
0417215717	2349_1180_729	16	Female	A19	IPC Succeeded	26.441	Presence	NA	Presence	NA	YC1_II
0417212FEF	2349_1180_730	18	Male	B20	IPC Succeeded	26.337	Presence	32.027	Presence	31.933	YC1_II
041721589E	2349_1180_731	1	Male	B19	IPC Succeeded	25.379	Presence	30.871	Presence	30.895	YC1_II
0417215FDC	2349_1180_732	12	Female	C20	IPC Succeeded	26.098	Presence	NA	Presence	NA	YC1_II
0417215D13	2349_1180_733	8	Male	C19	IPC Succeeded	25.344	Presence	30.896	Presence	31.327	YC1_II
04172110AE	2349_1180_734	27	Male	D20	IPC Succeeded	26.351	Presence	29.946	Presence	30.382	YC1_II
0417210E7E	2349_1180_735	11	NA	D19	IPC Succeeded	25.352	Presence	31.555	Presence	33.618	YC1_II
0417215D0C	2349_1180_736	30	Male	A22	IPC Succeeded	25.878	Presence	31.835	Presence	32.438	YC1_II
0417215E4F	2349_1180_737	19	NA	A21	IPC Succeeded	25.509	Presence	NA	Absence	NA	YC1_II
0417214A7B	2349_1180_738	2	Female	B22	IPC Succeeded	25.911	Presence	NA	Presence	NA	YC1_II
0417211B28	2349_1180_739	20	NA	B21	IPC Succeeded	25.892	Presence	31.814	Presence	31.804	YC1_II
0417212ABB	2349_1180_740	21	Male	C22	IPC Succeeded	26.51	Presence	32.371	Presence	32.69	YC1_II
041721542C	2349_1180_741	29	Male	C21	IPC Succeeded	25.935	Presence	31.955	Presence	32.02	YC1_II
0417212381	2349_1180_742	28	NA	D22	IPC Succeeded	26.191	Presence	NA	Absence	NA	YC1_II
0417215CB5	2349_1180_743	2	Female	D21	IPC Succeeded	25.781	Presence	NA	Presence	NA	YC1_II
04172112F4	2349_1180_744	15	NA	A24	IPC Succeeded	25.848	Presence	NA	Presence	NA	YC1_II
041721408A	2349_1180_745	19	Female	A23	IPC Succeeded	29.101	Presence	38.3	Presence	37.224	YC1_II
0417212B7A	2349_1180_746	6	NA	B24	IPC Succeeded	25.913	Presence	NA	Presence	NA	YC1_II
041721242B	2349_1180_747	10	Male?	B23	IPC Succeeded	25.822	Presence	31.832	Presence	32.31	YC1_II
0417213AB0	2349_1180_748	16	Female	C24	IPC Succeeded	25.443	Presence	38.898	Presence	NA	YC1_II
04172135A0	2349_1180_749	3	Male	C23	IPC Succeeded	25.473	Presence	32.013	Presence	31.582	YC1_II
04172132C1	2349_1180_750	19	NA	D24	IPC Succeeded	27.947	Presence	34.416	Presence	36.576	YC1_II
0417215060	2349_1180_751	15	NA	D23	IPC Succeeded	26.789	Presence	NA	Presence	NA	YC1_II
0417212945	2349_1181_752	23	Female	M1	IPC Succeeded	25.973	Absence	NA	Absence	NA	YC1_III
0417215CB3	2349_1181_753	6	NA	N2	IPC Failed	NA	Unconfirmed	NA	Unconfirmed	NA	YC1_III
0417215DDE	2349_1181_754	1	NA	N1	IPC Succeeded	29.024	Presence	34.861	Presence	NA	YC1_III
0417215C34	2349_1181_755	27	Male	O2	IPC Succeeded	27.772	Presence	32.472	Presence	33.636	YC1_III
0417214DC3	2349_1181_756	1	NA	O1	IPC Succeeded	25.644	Absence	NA	Absence	NA	YC1_III
0417215A46	2349_1181_759	7	Male?	M4	IPC Succeeded	26.209	Presence	32.154	Presence	33.668	YC1_III
0417211929	2349_1181_760	9	Female	M3	IPC Succeeded	32.678	Absence	NA	Absence	NA	YC1_III
0417211F51	2349_1181_761	2	Female	N4	IPC Succeeded	28.117	Absence	NA	Absence	NA	YC1_III
04172114C3	2349_1181_762	22	Male	N3	IPC Succeeded	27.039	Presence	31.974	Presence	32.96	YC1_III
041721188D	2349_1181_763	21	NA	O4	IPC Succeeded	27.197	Presence	33.233	Presence	34.122	YC1_III
0417213382	2349_1181_764	28	Female?	O3	IPC Succeeded	27.375	Absence	NA	Absence	NA	YC1_III
0417211891	2349_1181_767	16	Male	M6	IPC Failed	NA	Unconfirmed	NA	Unconfirmed	NA	YC1_III
0417213716	2349_1181_768	30	NA	M5	IPC Succeeded	NA	Presence	NA	Absence	NA	YC1_III
0417212708	2349_1181_769	29	NA	N6	IPC Succeeded	26.382	Absence	NA	Absence	NA	YC1_III
0417212F1F	2349_1181_770	17	Female	N5	IPC Succeeded	26.645	Absence	NA	Absence	NA	YC1_III
0417214643	2349_1181_771	9	Male	O6	IPC Succeeded	27.262	Presence	33.317	Presence	34.354	YC1_III
0417211DE7	2349_1181_772	5	NA	O5	IPC Succeeded	27.118	Presence	33.392	Presence	34.251	YC1_III
0417215838	2349_1181_775	10	Female	M8	IPC Succeeded	33.948	Absence	NA	Absence	NA	YC1_III
04172125A8	2349_1181_776	5	Male	M7	IPC Succeeded	27.994	Presence	34.161	Presence	37.447	YC1_III
041721554F	2349_1181_777	20	Male	N8	IPC Succeeded	28.215	Presence	33.804	Presence	37.205	YC1_III
0417210A30	2349_1181_778	26	Male	N7	IPC Succeeded	27.354	Presence	30.839	Presence	31.169	YC1_III
0417213F20	2349_1181_779	21	NA	O8	IPC Succeeded	26.637	Presence	32.67	Presence	33.257	YC1_III
04172157A1	2349_1181_780	2	Male	O7	IPC Succeeded	26.961	Presence	32.838	Presence	34.351	YC1_III
0417214375	2349_1181_783	18	Male?	M10	IPC Succeeded	27.173	Presence	32.736	Presence	34.957	YC1_III
0417211E91	2349_1181_784	18	Female	M9	IPC Succeeded	26.347	Absence	NA	Absence	NA	YC1_III
04172139F9	2349_1181_785	29	NA	N10	IPC Succeeded	26.866	Presence	32.408	Presence	34.228	YC1_III
041721101A	2349_1181_786	30	NA	N9	IPC Succeeded	26.161	Presence	31.888	Presence	32.887	YC1_III
04172109D0	2349_1181_787	23	NA	O10	IPC Succeeded	26.435	Presence	32.341	Presence	32.908	YC1_III
04172137BF	2349_1181_788	28	NA	O9	IPC Succeeded	27.249	Absence	NA	Absence	NA	YC1_III
041721215A	2349_1181_791	6	NA	M12	IPC Succeeded	27.437	Presence	33.187	Presence	35.406	YC1_III
041721077E	2349_1181_792	22	NA	M11	IPC Succeeded	27.988	Presence	33.406	Presence	37.08	YC1_III
0417215C2F	2349_1181_793	5	NA	N12	IPC Succeeded	26.506	Absence	NA	Absence	NA	YC1_III
0417212DB1	2349_1181_794	16	NA	N11	IPC Succeeded	26.155	Absence	NA	Absence	NA	YC1_III
0417212FDF	2349_1181_795	1	NA	O12	IPC Succeeded	26.242	Absence	NA	Absence	NA	YC1_III
04172157A7	2349_1181_796	8	NA	O11	IPC Succeeded	26.016	Absence	NA	Absence	NA	YC1_III
04172130A9	2349_1181_799	15	NA	M14	IPC Succeeded	29.104	Presence	34.482	Presence	38.667	YC1_III
04172142C7	2349_1181_800	9	Female	M13	IPC Succeeded	27.802	Absence	NA	Absence	NA	YC1_III
0417212E5F	2350_1181_801	12	Female	N13	IPC Succeeded	26.763	Presence	32.68	Presence	33.347	YC1_III
04172114CA	2350_1181_802	1	Male	O14	IPC Succeeded	26.97	Presence	33.114	Presence	33.657	YC1_III
041721394A	2350_1181_803	29	NA	O13	IPC Succeeded	26.993	Absence	NA	Absence	NA	YC1_III
0417210AA8	2350_1181_806	18	Female	M16	IPC Succeeded	27.339	Absence	NA	Absence	NA	YC1_III
041721320A	2350_1181_807	10	Male	M15	IPC Succeeded	27.503	Presence	33.469	Presence	35.48	YC1_III
0417215AD7	2350_1181_808	2	Male	N16	IPC Succeeded	27.749	Presence	33.71	Presence	35.891	YC1_III
0417210EFF	2350_1181_809	22	NA	N15	IPC Succeeded	26.226	Absence	NA	Absence	NA	YC1_III
04172158C1	2350_1181_810	21	NA	O16	IPC Succeeded	26.603	Absence	NA	Absence	NA	YC1_III
0417215799	2350_1181_811	30	NA	O15	IPC Succeeded	26.802	Presence	32.835	Presence	32.994	YC1_III
0417214864	2350_1181_814	27	Male	M18	IPC Succeeded	28.227	Presence	30.899	Presence	33.295	YC1_III
04172112FE	2350_1181_815	3	Female?	M17	IPC Succeeded	26.782	Presence	32.538	Presence	35.152	YC1_III
04172151B2	2350_1181_816	19	NA	N18	IPC Succeeded	26.385	Absence	NA	Absence	NA	YC1_III
0417212E60	2350_1181_817	13	Male	N17	IPC Succeeded	27.617	Presence	33.548	Presence	35.654	YC1_III
0417212440	2350_1181_818	16	Male	O18	IPC Succeeded	26.736	Presence	32.394	Presence	33.227	YC1_III
04172125A7	2350_1181_819	20	Male	O17	IPC Succeeded	27.009	Presence	33.159	Presence	34.357	YC1_III
0417215722	2350_1181_822	22	Female?	M20	IPC Succeeded	29.962	Absence	NA	Absence	NA	YC1_III
041721541E	2350_1181_823	4	NA	M19	IPC Succeeded	27.779	Presence	33.731	Presence	37.139	YC1_III
0417212C39	2350_1181_824	23	Female	N20	IPC Succeeded	26.736	Absence	NA	Absence	NA	YC1_III
0417215BC4	2350_1181_825	21	Male	N19	IPC Succeeded	25.945	Presence	31.773	Presence	32.065	YC1_III
04172147A7	2350_1181_826	29	Female	O20	IPC Succeeded	25.587	Absence	NA	Absence	NA	YC1_III
0417213AB6	2350_1181_827	30	NA	O19	IPC Succeeded	26.084	Absence	NA	Absence	NA	YC1_III
0417211938	2350_1181_830	27	NA	M22	IPC Succeeded	25.902	Presence	30.859	Presence	31.381	YC1_III
04172134E9	2350_1181_831	21	NA	M21	IPC Succeeded	27.495	Presence	33.246	Presence	35.987	YC1_III
041721464C	2350_1181_832	30	NA	N22	IPC Succeeded	26.727	Presence	32.839	Presence	33.785	YC1_III
0417214F1D	2350_1181_833	23	NA	N21	IPC Succeeded	28.058	Presence	33.676	Presence	35.902	YC1_III
041721169F	2350_1181_834	14	NA	O22	IPC Succeeded	27.053	Presence	33.379	Presence	34.108	YC1_III
04172158BC	2350_1181_835	30	NA	O21	IPC Succeeded	27.303	Absence	NA	Absence	NA	YC1_III
0417211BDC	2350_1181_838	6	NA	M24	IPC Succeeded	26.102	Absence	NA	Absence	NA	YC1_III
0417214F15	2350_1181_839	12	Male	M23	IPC Succeeded	27.23	Presence	33.338	Presence	34.372	YC1_III
0417210891	2350_1181_840	10	Female	N24	IPC Succeeded	26.953	Absence	NA	Absence	NA	YC1_III
0417214905	2350_1181_841	5	NA	N23	IPC Succeeded	26.908	Absence	NA	Absence	NA	YC1_III
04172120A9	2350_1181_842	20	NA	O24	IPC Succeeded	27.056	Absence	NA	Absence	NA	YC1_III
0417211756	2350_1181_843	20	Female	O23	IPC Failed	NA	Unconfirmed	NA	Unconfirmed	NA	YC1_III
0417212C38	2350_1182_846	17	Female	I1	IPC Succeeded	26.695	Absence	NA	Absence	NA	YC1_III
0417214FCA	2350_1182_847	1	NA	J2	IPC Succeeded	28.738	Presence	34.181	Presence	36.998	YC1_III
04172155E4	2350_1182_848	7	Female	J1	IPC Succeeded	26.713	Absence	NA	Absence	NA	YC1_III
0417211E90	2350_1182_849	7	Male	K2	IPC Succeeded	26.799	Presence	32.815	Presence	35.577	YC1_III
0417211138	2350_1182_850	6	Female	K1	IPC Succeeded	24.772	Absence	NA	Absence	NA	YC1_III
0417215D20	2350_1182_851	9	NA	L2	IPC Succeeded	30.384	Presence	35.679	Presence	NA	YC1_III
0417210958	2350_1182_852	21	Female	L1	IPC Succeeded	26.788	Absence	NA	Absence	NA	YC1_III
0417210885	2350_1182_853	16	Female	I4	IPC Succeeded	25.918	Absence	NA	Absence	NA	YC1_III
0417211894	2350_1182_854	12	Female	I3	IPC Succeeded	25.978	Presence	31.719	Presence	33.298	YC1_III
0417215B43	2350_1182_855	20	Female	J4	IPC Succeeded	25.08	Absence	NA	Absence	NA	YC1_III
04172124E4	2350_1182_856	29	Male?	J3	IPC Succeeded	25.55	Presence	31.721	Presence	33.4	YC1_III
0417211BDF	2350_1182_857	29	NA	K4	IPC Succeeded	25.973	Presence	32.083	Presence	33.562	YC1_III
04172120AF	2350_1182_858	22	NA	K3	IPC Succeeded	26.059	Absence	NA	Absence	NA	YC1_III
0417213209	2350_1182_859	27	Male	L4	IPC Succeeded	26.427	Presence	30.846	Presence	32.059	YC1_III
0417215551	2350_1182_860	27	NA	L3	IPC Succeeded	28.098	Presence	31.001	Presence	33.197	YC1_III
0417215432	2350_1182_861	29	NA	I6	IPC Failed	NA	Presence	NA	Unconfirmed	NA	YC1_III
0417215F98	2350_1182_862	18	Male?	I5	IPC Succeeded	25.981	Presence	32.066	Presence	33.568	YC1_III
0417215DEC	2350_1182_863	18	Female	J6	IPC Succeeded	25.638	Absence	NA	Absence	NA	YC1_III
0417210A3D	2350_1182_864	1	NA	J5	IPC Succeeded	26.159	Absence	NA	Absence	NA	YC1_III
0417214654	2350_1182_865	4	NA	K6	IPC Succeeded	25.815	Presence	31.92	Presence	33.925	YC1_III
041721458D	2350_1182_866	1	Male	K5	IPC Succeeded	25.93	Presence	32.221	Presence	33.96	YC1_III
041721567E	2350_1182_867	3	NA	L6	IPC Succeeded	25.895	Presence	32.045	Presence	33.578	YC1_III
0417215102	2350_1182_868	14	Female	L5	IPC Succeeded	27.267	Presence	33.228	Presence	35.417	YC1_III
0417215940	2350_1182_869	2	Male	I8	IPC Succeeded	27.108	Presence	33.087	Presence	35.897	YC1_III
04172107E0	2350_1182_870	18	NA	I7	IPC Succeeded	26.793	Presence	32.546	Presence	35.589	YC1_III
04172157B1	2350_1182_871	18	Female	J8	IPC Succeeded	25.983	Absence	NA	Absence	NA	YC1_III
041721089D	2350_1182_872	22	NA	J7	IPC Succeeded	25.309	Presence	31.131	Presence	31.106	YC1_III
041721095A	2350_1182_873	29	NA	K8	IPC Succeeded	25.623	Absence	NA	Absence	NA	YC1_III
0417215B47	2350_1182_874	26	NA	K7	IPC Succeeded	26.399	Presence	32.425	Presence	33.87	YC1_III
0417212222	2350_1182_875	30	Male	L8	IPC Succeeded	26.293	Presence	32.076	Presence	33.536	YC1_III
0417212DA3	2350_1182_876	22	Male	L7	IPC Succeeded	26.695	Presence	32.789	Presence	34.652	YC1_III
041721112A	2350_1182_877	22	NA	I10	IPC Succeeded	26.949	Presence	32.725	Presence	35.57	YC1_III
0417213F28	2350_1182_878	30	NA	I9	IPC Succeeded	26.481	Presence	32.457	Presence	34.177	YC1_III
0417212216	2350_1182_879	21	NA	J10	IPC Succeeded	25.367	Absence	NA	Absence	NA	YC1_III
041721082D	2350_1182_880	21	Female	J9	IPC Succeeded	24.949	Absence	NA	Absence	NA	YC1_III
04172109C5	2351_1182_881	18	Female	K9	IPC Succeeded	25.908	Absence	NA	Absence	NA	YC1_III
04172137CA	2351_1182_882	22	Female	L10	IPC Succeeded	25.283	Absence	NA	Absence	NA	YC1_III
04172144E2	2351_1182_883	11	NA	L9	IPC Succeeded	26.76	Absence	NA	Absence	NA	YC1_III
04172149BF	2351_1182_884	5	NA	I12	IPC Succeeded	25.832	Absence	NA	Absence	NA	YC1_III
0417213947	2351_1182_885	13	Female	I11	IPC Succeeded	24.937	Absence	NA	Absence	NA	YC1_III
0417213B73	2351_1182_886	5	NA	J12	IPC Succeeded	25.214	Presence	31.006	Presence	31.261	YC1_III
041721237C	2351_1182_887	1	Female	J11	IPC Succeeded	24.817	Absence	NA	Absence	NA	YC1_III
04172158BF	2351_1182_888	11	NA	K12	IPC Succeeded	25.465	Presence	32.168	Presence	32.912	YC1_III
0417215434	2351_1182_889	17	NA	K11	IPC Succeeded	25.056	Presence	30.835	Presence	31.571	YC1_III
04172139FA	2351_1182_890	19	Female	L12	IPC Succeeded	25.43	Absence	NA	Absence	NA	YC1_III
0417212169	2351_1182_891	12	Male	L11	IPC Succeeded	26.588	Presence	32.37	Presence	34.521	YC1_III
0417212E61	2351_1182_892	8	NA	I14	IPC Succeeded	26.583	Presence	32.482	Presence	33.771	YC1_III
04172111CC	2351_1182_893	22	NA	I13	IPC Succeeded	26.428	Absence	NA	Absence	NA	YC1_III
0417215EAB	2351_1182_894	4	NA	J14	IPC Succeeded	25.787	Presence	31.824	Presence	32.706	YC1_III
04172141FB	2351_1182_895	30	NA	J13	IPC Succeeded	24.969	Absence	NA	Absence	NA	YC1_III
0417214158	2351_1182_896	20	Female	K14	IPC Succeeded	25.385	Absence	NA	Absence	NA	YC1_III
0417212A0A	2351_1182_897	5	NA	K13	IPC Succeeded	25.779	Presence	31.333	Presence	32.103	YC1_III
04172116A2	2351_1182_898	15	NA	L14	IPC Succeeded	26.211	Presence	32.433	Presence	33.14	YC1_III
0417210731	2351_1182_899	20	Female?	L13	IPC Succeeded	27.194	Absence	NA	Absence	NA	YC1_III
0417214901	2351_1182_900	6	NA	I16	IPC Succeeded	27.638	Presence	33.56	Presence	36.689	YC1_III
0417214C7D	2351_1182_901	23	Male	I15	IPC Succeeded	25.744	Presence	31.911	Presence	32.825	YC1_III
0417214BC4	2351_1182_902	1	NA	J16	IPC Succeeded	25.045	Presence	31.209	Presence	32.09	YC1_III
04172142C6	2351_1182_903	7	Female	J15	IPC Succeeded	25.884	Absence	NA	Absence	NA	YC1_III
0417215DE9	2351_1182_904	10	NA	K16	IPC Succeeded	25.491	Absence	NA	Absence	NA	YC1_III
041721169E	2351_1182_905	21	NA	K15	IPC Succeeded	26.49	Absence	NA	Absence	NA	YC1_III
041721409A	2351_1182_906	16	NA	L16	IPC Succeeded	26.086	Absence	NA	Absence	NA	YC1_III
0417213F27	2351_1182_907	16	NA	L15	IPC Succeeded	26.898	Absence	NA	Absence	NA	YC1_III
0417210D73	2351_1182_908	22	Female	I18	IPC Succeeded	26.797	Absence	NA	Absence	NA	YC1_III
0417212A03	2351_1182_909	27	NA	I17	IPC Succeeded	25.286	Presence	29.913	Presence	30.436	YC1_III
041721459B	2351_1182_910	2	Male	J18	IPC Succeeded	25.757	Presence	31.642	Presence	32.533	YC1_III
041721485A	2351_1182_911	18	Male?	J17	IPC Succeeded	25.821	Presence	31.717	Presence	33.064	YC1_III
04172147B8	2351_1182_912	21	NA	K18	IPC Succeeded	25.773	Presence	31.571	Presence	32.62	YC1_III
0417213661	2351_1182_913	13	Male	K17	IPC Succeeded	26.549	Presence	32.352	Presence	33.793	YC1_III
0417213B71	2351_1182_914	2	Female	L18	IPC Succeeded	25.366	Absence	NA	Absence	NA	YC1_III
0417212B70	2351_1182_915	16	Female	L17	IPC Succeeded	27.197	Absence	NA	Absence	NA	YC1_III
041721524B	2351_1182_916	18	NA	I20	IPC Succeeded	27.021	Presence	32.936	Presence	35.737	YC1_III
0417213CE2	2351_1182_917	8	Male	I19	IPC Succeeded	25.04	Presence	30.865	Presence	31.977	YC1_III
04172142C0	2351_1182_918	2	Female	J20	IPC Succeeded	25.938	Absence	NA	Absence	NA	YC1_III
0417215ACC	2351_1182_919	14	Female	J19	IPC Succeeded	25.53	Absence	NA	Absence	NA	YC1_III
0417210CFF	2351_1182_920	1	NA	K20	IPC Succeeded	25.802	Presence	31.614	Presence	33.806	YC1_III
041721243D	2351_1182_921	10	Male?	K19	IPC Succeeded	25.854	Presence	31.789	Presence	33.382	YC1_III
0417213A02	2351_1182_922	17	Female	L20	IPC Succeeded	25.185	Absence	NA	Absence	NA	YC1_III
041721243B	2351_1182_923	18	Male?	L19	IPC Succeeded	26.84	Presence	32.455	Presence	35.285	YC1_III
0417210893	2351_1182_924	10	Male	I22	IPC Succeeded	25.515	Presence	31.766	Presence	32.381	YC1_III
041721320F	2351_1182_925	11	NA	I21	IPC Succeeded	25.97	Presence	32.211	Presence	34.271	YC1_III
0417213883	2351_1182_926	8	Male	J22	IPC Succeeded	26.229	Presence	32.221	Presence	33.788	YC1_III
0417211BDD	2351_1182_927	8	NA	J21	IPC Succeeded	25.505	Absence	NA	Absence	NA	YC1_III
04172110A0	2351_1182_928	22	NA	K22	IPC Succeeded	31.71	Absence	NA	Absence	NA	YC1_III
0417212AC1	2351_1182_929	10	Male	K21	IPC Succeeded	26.689	Presence	32.532	Presence	34.856	YC1_III
0417215D21	2351_1182_930	22	Male?	L22	IPC Succeeded	25.667	Presence	31.551	Presence	32.661	YC1_III
0417212653	2351_1182_931	23	Female	L21	IPC Succeeded	27.071	Absence	NA	Absence	NA	YC1_III
0417211D41	2351_1182_932	18	Male	I24	IPC Succeeded	25.018	Presence	31.509	Presence	32.171	YC1_III
0417212935	2351_1182_933	23	NA	I23	IPC Succeeded	24.782	Presence	31.638	Presence	32.664	YC1_III
0417213383	2351_1182_934	30	NA	J24	IPC Succeeded	25.978	Presence	32.32	Presence	33.784	YC1_III
0417210DFE	2351_1182_935	29	Male	J23	IPC Succeeded	26.394	Presence	32.832	Presence	34.045	YC1_III
04172108EF	2351_1182_936	4	Female	K24	IPC Succeeded	25.611	Absence	NA	Absence	NA	YC1_III
0417210783	2351_1182_937	7	NA	K23	IPC Succeeded	27.872	Presence	33.916	Presence	38.643	YC1_III
0417215709	2351_1182_938	19	NA	L24	IPC Succeeded	26.562	Presence	32.914	Presence	33.889	YC1_III
04172110A1	2351_1182_939	3	NA	L23	IPC Succeeded	28.371	Presence	34.7	Presence	NA	YC1_III
0417213F1D	2351_1183_940	11	Male	E1	IPC Succeeded	27.084	Presence	33.665	Presence	35.295	YC1_III
041721414F	2351_1183_941	20	Female	F2	IPC Succeeded	25.753	Absence	NA	Absence	NA	YC1_III
0417215116	2351_1183_942	8	NA	F1	IPC Succeeded	25.194	Absence	NA	Absence	NA	YC1_III
0417210D7D	2351_1183_943	4	Female	G2	IPC Succeeded	30.995	Absence	NA	Absence	NA	YC1_III
0417214DC8	2351_1183_944	19	NA	G1	IPC Succeeded	25.983	Absence	NA	Absence	NA	YC1_III
0417211132	2351_1183_945	8	NA	H2	IPC Succeeded	26.381	Absence	NA	Absence	NA	YC1_III
0417214652	2351_1183_946	10	Male	H1	IPC Succeeded	27.072	Presence	33.725	Presence	36.054	YC1_III
0417212DA8	2351_1183_947	12	Female	E4	IPC Succeeded	27.359	Absence	NA	Absence	NA	YC1_III
041721408F	2351_1183_948	14	Male	E3	IPC Succeeded	25.616	Presence	29.902	Presence	30.564	YC1_III
0417215827	2351_1183_949	22	NA	F4	IPC Succeeded	25.849	Presence	NA	Absence	NA	YC1_III
04172108F9	2351_1183_950	NA	Male	F3	IPC Failed	NA	Unconfirmed	NA	Unconfirmed	NA	YC1_III
041721221C	2351_1183_951	27	Female	G4	IPC Succeeded	24.79	Presence	30.916	Presence	31.579	YC1_III
0417215392	2351_1183_952	21	NA	G3	IPC Succeeded	26.256	Presence	32.536	Presence	34.87	YC1_III
0417210E6F	2351_1183_953	30	Female	H4	IPC Succeeded	25.18	Absence	NA	Absence	NA	YC1_III
0417211140	2351_1183_954	23	NA	H3	IPC Succeeded	25.972	Presence	32.014	Presence	33.508	YC1_III
0417215380	2351_1183_955	4	NA	E6	IPC Succeeded	28.197	Presence	34.166	Presence	36.863	YC1_III
0417212214	2351_1183_956	17	Female?	E5	IPC Succeeded	26.356	Absence	NA	Absence	NA	YC1_III
0417212C2F	2351_1183_957	19	NA	F6	IPC Succeeded	26.212	Absence	NA	Absence	NA	YC1_III
04172146F3	2351_1183_958	7	Female	F5	IPC Succeeded	25.071	Absence	NA	Absence	NA	YC1_III
0417213095	2351_1183_959	3	NA	G6	IPC Succeeded	26.335	Absence	NA	Absence	NA	YC1_III
0417213AB3	2351_1183_960	8	Male	G5	IPC Succeeded	25.726	Presence	31.884	Presence	32.738	YC1_III
04172152E4	2352_1183_1000	17	NA	H16	IPC Succeeded	25.053	Presence	31.089	Presence	31.837	YC1_III
0417215F4C	2352_1183_1001	23	Female?	H15	IPC Succeeded	24.989	Absence	NA	Absence	NA	YC1_III
0417210A41	2352_1183_1002	26	NA	E18	IPC Succeeded	25.939	Absence	NA	Absence	NA	YC1_III
0417213893	2352_1183_1003	21	Female	E17	IPC Succeeded	26.507	Absence	NA	Absence	NA	YC1_III
0417215EA9	2352_1183_1004	22	Male	F18	IPC Succeeded	25.939	Presence	31.833	Presence	32.46	YC1_III
0417213899	2352_1183_1005	2	Male	F17	IPC Succeeded	25.82	Presence	31.712	Presence	32.309	YC1_III
04172139FC	2352_1183_1006	20	Female	G18	IPC Succeeded	25.289	Absence	NA	Absence	NA	YC1_III
0417213AC3	2352_1183_1007	2	NA	G17	IPC Succeeded	28.601	Absence	NA	Absence	NA	YC1_III
0417213CE5	2352_1183_1008	21	NA	H18	IPC Succeeded	26.083	Absence	NA	Absence	NA	YC1_III
0417213ABE	2352_1183_1009	17	Female?	H17	IPC Succeeded	26.289	Absence	NA	Absence	NA	YC1_III
04172127D0	2352_1183_1010	3	NA	E20	IPC Succeeded	25.481	Absence	NA	Absence	NA	YC1_III
041721436A	2352_1183_1011	5	Female	E19	IPC Succeeded	25.312	Absence	NA	Absence	NA	YC1_III
0417214DC0	2352_1183_1012	13	NA	F20	IPC Succeeded	24.443	Absence	NA	Absence	NA	YC1_III
0417211939	2352_1183_1013	1	Male	F19	IPC Succeeded	25.552	Presence	31.194	Presence	32.837	YC1_III
0417211389	2352_1183_1014	15	NA	G20	IPC Succeeded	25.039	Absence	NA	Absence	NA	YC1_III
0417215DE2	2352_1183_1015	17	NA	G19	IPC Succeeded	25.325	Absence	NA	Absence	NA	YC1_III
0417212164	2352_1183_1016	19	NA	H20	IPC Succeeded	25.383	Absence	NA	Absence	NA	YC1_III
0417215E30	2352_1183_1017	13	Female	H19	IPC Succeeded	24.913	Absence	NA	Absence	NA	YC1_III
0417215D7A	2352_1183_1018	7	Female	E22	IPC Succeeded	25.869	Absence	NA	Absence	NA	YC1_III
0417212ABC	2352_1183_1019	6	NA	E21	IPC Succeeded	25.552	Absence	NA	Absence	NA	YC1_III
0417211BE3	2352_1183_1020	26	Female?	F22	IPC Succeeded	24.907	Presence	31.156	Presence	31.78	YC1_III
0417211436	2352_1183_1021	27	NA	F21	IPC Succeeded	24.654	Presence	29.043	Presence	29.664	YC1_III
0417215C31	2352_1183_1022	23	NA	G22	IPC Succeeded	27.268	Presence	33.489	Presence	36.94	YC1_III
041721554D	2352_1183_1023	14	Male	G21	IPC Succeeded	24.874	Presence	29.327	Presence	29.915	YC1_III
0417212C2E	2352_1183_1024	16	NA	H22	IPC Succeeded	25.489	Presence	31.628	Presence	32.424	YC1_III
0417212719	2352_1183_1025	13	Male	H21	IPC Succeeded	25.076	Presence	31.049	Presence	31.929	YC1_III
0417212948	2352_1183_1026	10	Male	E24	IPC Succeeded	25.467	Presence	31.856	Presence	31.99	YC1_III
04172159D7	2352_1183_1027	13	Male	E23	IPC Succeeded	24.932	Presence	31.493	Presence	32	YC1_III
0417211DF5	2352_1183_1028	4	Male	F24	IPC Succeeded	26.236	Presence	32.332	Presence	32.845	YC1_III
0417213725	2352_1183_1029	19	Female	F23	IPC Succeeded	25.131	Absence	NA	Absence	NA	YC1_III
0417213724	2352_1183_1030	19	Female	G24	IPC Succeeded	26.367	Absence	NA	Absence	NA	YC1_III
04172159D2	2352_1183_1031	15	NA	G23	IPC Succeeded	25.106	Presence	31.137	Presence	32.13	YC1_III
04172146FB	2352_1183_1032	26	Male	H24	IPC Succeeded	25.085	Presence	30.104	Presence	30.723	YC1_III
0417215252	2352_1183_1033	2	NA	H23	IPC Succeeded	25.941	Absence	NA	Absence	NA	YC1_III
0417210DFD	2352_1183_961	19	Male	H5	IPC Succeeded	29.285	Presence	34.851	Presence	NA	YC1_III
0417212E78	2352_1183_962	4	Female	E8	IPC Succeeded	25.829	Absence	NA	Absence	NA	YC1_III
0417214E7B	2352_1183_963	18	Female	E7	IPC Succeeded	25.331	Absence	NA	Absence	NA	YC1_III
0417214860	2352_1183_964	14	Female	F8	IPC Succeeded	28.456	Absence	NA	Absence	NA	YC1_III
0417215061	2352_1183_965	23	Female	F7	IPC Succeeded	26.151	Absence	NA	Absence	NA	YC1_III
0417211136	2352_1183_966	12	Male	G8	IPC Succeeded	26.761	Presence	30.778	Presence	31.627	YC1_III
04172116A7	2352_1183_967	18	Female	G7	IPC Succeeded	25.965	Absence	NA	Absence	NA	YC1_III
0417211568	2352_1183_968	30	Male	H8	IPC Succeeded	26.615	Presence	32.563	Presence	33.93	YC1_III
04172155E9	2352_1183_969	23	NA	H7	IPC Succeeded	26.35	Presence	32.414	Presence	34.164	YC1_III
04172132D5	2352_1183_970	21	NA	E10	IPC Succeeded	24.796	Presence	30.561	Presence	31.484	YC1_III
041721343A	2352_1183_971	3	Female?	E9	IPC Succeeded	25.303	Absence	NA	Absence	NA	YC1_III
041721174E	2352_1183_972	3	Male	F10	IPC Succeeded	25.332	Presence	31.078	Presence	31.742	YC1_III
0417212709	2352_1183_973	8	Male?	F9	IPC Succeeded	25.362	Presence	31.196	Presence	31.788	YC1_III
0417213FD5	2352_1183_974	1	NA	G10	IPC Succeeded	25.798	Presence	31.288	Presence	32.095	YC1_III
0417215686	2352_1183_975	22	NA	G9	IPC Succeeded	25.23	Presence	30.735	Presence	31.552	YC1_III
0417211EA5	2352_1183_976	2	Male	H10	IPC Succeeded	25.289	Presence	31.066	Presence	31.926	YC1_III
04172124EB	2352_1183_977	20	Male	H9	IPC Succeeded	26.076	Presence	31.631	Presence	33.201	YC1_III
04172146F0	2352_1183_978	1	NA	E12	IPC Succeeded	24.979	Presence	30.97	Presence	31.677	YC1_III
0417214BD3	2352_1183_979	3	NA	E11	IPC Succeeded	25.013	Absence	NA	Absence	NA	YC1_III
041721188E	2352_1183_980	10	Female	F12	IPC Succeeded	26.056	Absence	NA	Absence	NA	YC1_III
0417211BD3	2352_1183_981	13	Male?	F11	IPC Succeeded	25.368	Presence	30.952	Presence	31.488	YC1_III
0417213729	2352_1183_982	1	Male?	G12	IPC Succeeded	25.142	Presence	31.02	Presence	31.607	YC1_III
0417215113	2352_1183_983	10	Female	G11	IPC Succeeded	25.137	Absence	NA	Absence	NA	YC1_III
04172130AA	2352_1183_984	19	NA	H12	IPC Succeeded	25.32	Presence	30.927	Presence	31.973	YC1_III
04172124F3	2352_1183_985	22	NA	H11	IPC Succeeded	25.199	Presence	30.991	Presence	31.862	YC1_III
0417211932	2352_1183_986	16	Female	E14	IPC Succeeded	26.987	Absence	NA	Absence	NA	YC1_III
0417215105	2352_1183_987	12	Male	E13	IPC Succeeded	27.573	Presence	31.768	Presence	32.883	YC1_III
0417212F2C	2352_1183_988	22	Female	F14	IPC Succeeded	25.918	Absence	NA	Absence	NA	YC1_III
041721388B	2352_1183_989	4	NA	F13	IPC Succeeded	26.05	Presence	31.979	Presence	32.701	YC1_III
041721082C	2352_1183_990	27	Male	G14	IPC Succeeded	25.836	Presence	30.138	Presence	30.407	YC1_III
0417212AB8	2352_1183_991	18	Female	G13	IPC Succeeded	25.392	Absence	NA	Absence	NA	YC1_III
0417215F00	2352_1183_992	30	Female	H14	IPC Succeeded	25.28	Absence	NA	Absence	NA	YC1_III
041721293F	2352_1183_993	8	NA	H13	IPC Succeeded	25.823	Presence	31.959	Presence	33.396	YC1_III
0417211890	2352_1183_994	27	NA	E16	IPC Succeeded	25.204	Presence	31.409	Presence	31.899	YC1_III
0417212668	2352_1183_995	9	NA	E15	IPC Succeeded	25.388	Presence	31.877	Presence	32.511	YC1_III
04172106E8	2352_1183_996	14	Female	F16	IPC Succeeded	25.69	Presence	31.219	Presence	31.467	YC1_III
04172119D2	2352_1183_997	15	NA	F15	IPC Succeeded	24.774	Presence	30.922	Presence	31.529	YC1_III
041721582B	2352_1183_998	5	Female?	G16	IPC Succeeded	25.506	Absence	NA	Absence	NA	YC1_III
041721568B	2352_1183_999	14	Female	G15	IPC Succeeded	25.348	Presence	31.184	Presence	31.655	YC1_III
04172142C8	2352_1184_1034	16	Female	A1	IPC Succeeded	26.954	Absence	NA	Absence	NA	YC1_III
04172137DE	2352_1184_1035	16	Female	B2	IPC Succeeded	26.642	Presence	NA	Presence	NA	YC1_III
0417212AAD	2352_1184_1036	15	NA	B1	IPC Succeeded	26.363	Absence	NA	Absence	NA	YC1_III
0417215EFE	2352_1184_1037	26	Male	C2	IPC Succeeded	27.432	Presence	33.941	Presence	35.408	YC1_III
0417212886	2352_1184_1038	1	Female	C1	IPC Succeeded	26.928	Absence	NA	Absence	NA	YC1_III
0417210898	2352_1184_1039	3	Male	D2	IPC Succeeded	26.694	Presence	33.786	Presence	34.547	YC1_III
0417215075	2352_1184_1040	12	Male	D1	IPC Succeeded	26.373	Presence	31.25	Presence	31.749	YC1_III
04172127C2	2353_1184_1041	1	Male	A3	IPC Succeeded	26.523	Presence	32.517	Presence	34.481	YC1_III
0417215AD0	2353_1184_1042	16	NA	B4	IPC Succeeded	25.302	Absence	NA	Presence	NA	YC1_III
0417214E7E	2353_1184_1043	4	Male	B3	IPC Succeeded	24.985	Presence	31.446	Presence	31.632	YC1_III
0417210C7B	2353_1184_1044	27	Female	C4	IPC Succeeded	25.731	Presence	31.69	Presence	32.912	YC1_III
0417211BE6	2353_1184_1045	12	Female	C3	IPC Succeeded	25.612	Presence	32.13	Presence	33.049	YC1_III
04172108FF	2353_1184_1046	6	NA	D4	IPC Succeeded	25.961	Presence	31.965	Presence	32.982	YC1_III
0417215828	2353_1184_1047	15	Male	D3	IPC Succeeded	26.928	Presence	33.73	Presence	34.63	YC1_III
04172112F1	2353_1184_1048	29	NA	A6	IPC Succeeded	27.029	Absence	NA	Absence	NA	YC1_III
0417213889	2353_1184_1049	24	NA	A5	IPC Succeeded	25.172	Presence	31.49	Presence	31.64	YC1_III
0417210B1F	2353_1184_1050	30	Male	B6	IPC Succeeded	24.984	Presence	31.327	Presence	31.666	YC1_III
0417213B77	2353_1184_1051	22	NA	B5	IPC Succeeded	24.846	Presence	30.757	Presence	31.246	YC1_III
0417214C5E	2353_1184_1052	15	NA	C6	IPC Succeeded	25.867	Absence	NA	Absence	NA	YC1_III
0417212C2C	2353_1184_1053	8	Female?	C5	IPC Failed	NA	Unconfirmed	NA	Unconfirmed	NA	YC1_III
0417212E64	2353_1184_1054	5	NA	D6	IPC Succeeded	24.969	Presence	NA	Presence	NA	YC1_III
04172108FA	2353_1184_1055	11	Male	D5	IPC Succeeded	26.449	Presence	33.257	Presence	34.373	YC1_III
0417212DAE	2353_1184_1056	15	Male?	A8	IPC Succeeded	25.782	Presence	31.828	Presence	32.254	YC1_III
0417213DAB	2353_1184_1057	1	Female	A7	IPC Succeeded	25.77	Absence	NA	Absence	NA	YC1_III
0417213379	2353_1184_1058	9	Female	B8	IPC Succeeded	25.447	Absence	NA	Absence	NA	YC1_III
041721237F	2353_1184_1059	14	NA	B7	IPC Succeeded	25.23	Presence	31.475	Presence	31.941	YC1_III
0417212E74	2353_1184_1060	8	NA	C8	IPC Succeeded	25.552	Absence	NA	Absence	NA	YC1_III
04172159CC	2353_1184_1061	14	Male	C7	IPC Succeeded	25.079	Presence	31.336	Presence	31.636	YC1_III
0417213669	2353_1184_1062	16	Male	D8	IPC Succeeded	25.385	Presence	31.694	Presence	32.112	YC1_III
0417213A06	2353_1184_1063	17	Male?	D7	IPC Succeeded	26.368	Presence	32.945	Presence	34.325	YC1_III
04172146FF	2353_1184_1064	4	Male	A10	IPC Succeeded	25.061	Presence	31.016	Presence	31.306	YC1_III
04172132CF	2353_1184_1065	6	Male?	A9	IPC Succeeded	26.691	Presence	32.694	Presence	33.928	YC1_III
0417215A4C	2353_1184_1066	18	Female	B10	IPC Succeeded	25.738	Absence	NA	Absence	NA	YC1_III
0417215D86	2353_1184_1067	17	Male	B9	IPC Succeeded	25.692	Presence	31.558	Presence	32.278	YC1_III
0417210DFF	2353_1184_1068	30	Female	C10	IPC Succeeded	25.356	Presence	NA	Presence	NA	YC1_III
0417215399	2353_1184_1069	30	NA	C9	IPC Succeeded	25.01	Presence	30.879	Presence	31.211	YC1_III
0417211F4F	2353_1184_1070	14	Male	D10	IPC Succeeded	25.904	Presence	30.334	Presence	30.917	YC1_III
0417213C3B	2353_1184_1071	11	NA	D9	IPC Succeeded	25.975	Presence	31.839	Presence	32.549	YC1_III
0417214FC9	2353_1184_1072	30	Female	A12	IPC Succeeded	25.077	Absence	NA	Absence	NA	YC1_III
0417215837	2353_1184_1073	20	Female?	A11	IPC Succeeded	25.353	Absence	NA	Absence	NA	YC1_III
04172135A7	2353_1184_1074	10	NA	B12	IPC Succeeded	25.65	Absence	NA	Absence	NA	YC1_III
0417213FE3	2353_1184_1075	1	NA	B11	IPC Succeeded	24.81	Presence	30.732	Presence	30.816	YC1_III
0417210F82	2353_1184_1076	22	Female	C12	IPC Succeeded	24.58	Absence	NA	Absence	NA	YC1_III
04172122C9	2353_1184_1077	23	Female	C11	IPC Succeeded	25.214	Absence	NA	Absence	NA	YC1_III
04172159C2	2353_1184_1078	14	Female	D12	IPC Succeeded	26.064	Absence	NA	Absence	NA	YC1_III
0417211A7D	2353_1184_1079	16	Male	D11	IPC Succeeded	25.869	Presence	31.85	Presence	32.59	YC1_III
04172159D0	2353_1184_1080	13	Female	A14	IPC Succeeded	25.869	Absence	NA	Absence	NA	YC1_III
0417211F40	2353_1184_1081	27	Male	A13	IPC Succeeded	24.257	Presence	31.157	Presence	32.16	YC1_III
04172134F9	2353_1184_1082	17	Male	B14	IPC Succeeded	25.23	Presence	31.377	Presence	31.284	YC1_III
0417214E74	2353_1184_1083	9	NA	B13	IPC Succeeded	26.227	Presence	32.243	Presence	32.169	YC1_III
0417210C01	2353_1184_1084	4	Male	C14	IPC Succeeded	25.537	Presence	31.704	Presence	31.988	YC1_III
0417215560	2353_1184_1085	2	Female?	C13	IPC Succeeded	25.981	Absence	NA	Absence	NA	YC1_III
0417211B31	2353_1184_1086	12	Female	D14	IPC Succeeded	26.131	Absence	NA	Absence	NA	YC1_III
0417212166	2353_1184_1087	29	Male	D13	IPC Succeeded	26.292	Presence	32.171	Presence	33.106	YC1_III
0417210DF5	2353_1184_1088	30	NA	A16	IPC Succeeded	26.478	Absence	NA	Absence	NA	YC1_III
041721083E	2353_1184_1089	17	Female	A15	IPC Succeeded	25.867	Absence	NA	Absence	NA	YC1_III
0417214C6C	2353_1184_1090	3	Female?	B16	IPC Succeeded	26.179	Absence	NA	Absence	NA	YC1_III
0417212FF0	2353_1184_1091	10	Male	B15	IPC Succeeded	25.959	Presence	32.258	Presence	32.804	YC1_III
041721265D	2353_1184_1092	18	Female	C16	IPC Succeeded	25.348	Absence	NA	Absence	NA	YC1_III
0417211DDE	2353_1184_1093	4	Male	C15	IPC Succeeded	25.909	Presence	31.96	Presence	32.726	YC1_III
0417214B1D	2353_1184_1094	5	NA	D16	IPC Succeeded	27.214	Presence	33.667	Presence	34.822	YC1_III
0417213950	2353_1184_1095	1	Male	D15	IPC Succeeded	25.853	Presence	32.383	Presence	32.766	YC1_III
04172114BF	2353_1184_1096	15	NA	A18	IPC Succeeded	26.148	Absence	NA	Absence	NA	YC1_III
04172141FD	2353_1184_1097	19	Female	A17	IPC Succeeded	25.479	Absence	NA	Absence	NA	YC1_III
0417214A72	2353_1184_1098	13	NA	B18	IPC Succeeded	26.485	Presence	32.701	Presence	33.946	YC1_III
0417214F16	2353_1184_1099	10	Male	B17	IPC Succeeded	26.614	Presence	32.618	Presence	33.81	YC1_III
04172119DA	2353_1184_1100	16	Male	C18	IPC Succeeded	26.619	Presence	32.838	Presence	34.404	YC1_III
0417212720	2353_1184_1101	23	NA	C17	IPC Succeeded	24.929	Absence	NA	Absence	NA	YC1_III
04172107D9	2353_1184_1102	23	Male	D18	IPC Succeeded	25.44	Presence	31.152	Presence	31.783	YC1_III
0417211133	2353_1184_1103	18	NA	D17	IPC Succeeded	26.242	Absence	NA	Absence	NA	YC1_III
0417213CEC	2353_1184_1104	9	Male?	A20	IPC Succeeded	25.744	Presence	31.996	Presence	32.406	YC1_III
04172122C0	2353_1184_1105	18	Female	A19	IPC Succeeded	25.458	Absence	NA	Absence	NA	YC1_III
04172114C1	2353_1184_1106	1	Male	B20	IPC Succeeded	25.539	Presence	31.144	Presence	32.805	YC1_III
041721366E	2353_1184_1107	2	Female	B19	IPC Succeeded	25.698	Absence	NA	Absence	NA	YC1_III
0417213673	2353_1184_1108	2	Male	C20	IPC Succeeded	26.489	Presence	32.701	Presence	34.089	YC1_III
0417210F8D	2353_1184_1109	27	Female	C19	IPC Succeeded	26.116	Presence	31.728	Presence	33.296	YC1_III
0417213ABB	2353_1184_1110	7	NA	D20	IPC Succeeded	26.5	Presence	NA	Presence	NA	YC1_III
04172129F9	2353_1184_1111	11	Female	D19	IPC Succeeded	25.722	Absence	NA	Absence	NA	YC1_III
041721437F	2353_1184_1112	9	NA	A22	IPC Succeeded	28.359	Presence	33.95	Presence	36.685	YC1_III
041721486C	2353_1184_1113	2	Female	A21	IPC Succeeded	25.919	Absence	NA	Absence	NA	YC1_III
0417210D89	2353_1184_1114	9	Male	B22	IPC Succeeded	25.45	Presence	31.494	Presence	32.371	YC1_III
0417210C92	2353_1184_1115	21	Female?	B21	IPC Succeeded	24.223	Absence	NA	Absence	NA	YC1_III
0417215EA7	2353_1184_1116	6	NA	C22	IPC Succeeded	25.372	Presence	31.122	Presence	32.017	YC1_III
0417212882	2353_1184_1117	4	NA	C21	IPC Succeeded	25.412	Absence	NA	Absence	NA	YC1_III
0417214BC0	2353_1184_1118	3	NA	D22	IPC Succeeded	26.212	Presence	32.237	Presence	33.405	YC1_III
0417213E66	2353_1184_1119	10	Male	D21	IPC Succeeded	26.122	Presence	32.368	Presence	33.31	YC1_III
0417213378	2353_1184_1120	18	NA	A24	IPC Succeeded	25.472	Absence	NA	Absence	NA	YC1_III
0417215567	2354_1184_1121	7	Male?	A23	IPC Succeeded	27.022	Presence	32.909	Presence	34.062	YC1_III
0417210894	2354_1184_1122	19	Male?	B24	IPC Succeeded	25.464	Presence	31.396	Presence	32.687	YC1_III
0417215552	2354_1184_1123	4	Male	B23	IPC Succeeded	26.744	Presence	32.802	Presence	34.878	YC1_III
0417211754	2354_1184_1124	12	Male	C24	IPC Succeeded	26.083	Presence	30.939	Presence	31.448	YC1_III
04172117F5	2354_1184_1125	5	NA	C23	IPC Succeeded	26.197	Absence	NA	Absence	NA	YC1_III
0417213096	2354_1184_1126	19	Male?	D24	IPC Succeeded	25.951	Presence	32.634	Presence	33.676	YC1_III
0417213ABA	2354_1184_1127	22	NA	D23	IPC Succeeded	25.422	Presence	NA	Presence	NA	YC1_III
04172109CA	2354_1187_1128	6	NA	M1	IPC Succeeded	26.719	Absence	NA	Absence	NA	YC1_IV
041721078A	2354_1187_1129	20	NA	N2	IPC Succeeded	27.152	Presence	33.343	Presence	33.403	YC1_IV
041721437C	2354_1187_1130	16	NA	N1	IPC Succeeded	26.291	Presence	32.762	Presence	32.58	YC1_IV
0417213FD9	2354_1187_1131	27	Female?	O2	IPC Succeeded	26.651	Absence	NA	Absence	NA	YC1_IV
0417213E59	2354_1187_1132	4	NA	O1	IPC Succeeded	26.468	Presence	32.681	Presence	32.966	YC1_IV
0417211567	2354_1187_1135	16	NA	M4	IPC Succeeded	28.334	Presence	34.126	Presence	35.857	YC1_IV
041721138A	2354_1187_1136	16	NA	M3	IPC Succeeded	28.786	Presence	34.806	Presence	36.052	YC1_IV
0417214D27	2354_1187_1137	30	Female	N4	IPC Succeeded	28.324	Absence	NA	Absence	NA	YC1_IV
0417214424	2354_1187_1138	4	Male	N3	IPC Succeeded	27.61	Presence	33.687	Presence	34.196	YC1_IV
0417215EAA	2354_1187_1139	11	Female	O4	IPC Succeeded	28.096	Absence	NA	Absence	NA	YC1_IV
04172144D6	2354_1187_1140	16	Male	O3	IPC Succeeded	26.333	Presence	32.436	Presence	32.45	YC1_IV
0417214C83	2354_1187_1143	4	NA	M6	IPC Succeeded	27.848	Presence	33.9	Presence	34.421	YC1_IV
0417210831	2354_1187_1144	5	NA	M5	IPC Succeeded	27.703	Absence	NA	Absence	NA	YC1_IV
0417212009	2354_1187_1145	11	Female	N6	IPC Succeeded	26.917	Absence	NA	Absence	NA	YC1_IV
0417212ABF	2354_1187_1146	5	NA	N5	IPC Succeeded	27.501	Absence	NA	Absence	NA	YC1_IV
04172142B7	2354_1187_1147	11	NA	O6	IPC Succeeded	26.663	Presence	32.713	Presence	33.017	YC1_IV
04172135B1	2354_1187_1148	17	Female	O5	IPC Succeeded	27.376	Absence	NA	Absence	NA	YC1_IV
04172111CB	2354_1187_1151	8	NA	M8	IPC Succeeded	26.571	Absence	NA	Absence	NA	YC1_IV
04172109CF	2354_1187_1152	27	Male	M7	IPC Succeeded	25.968	Presence	30.076	Presence	30.396	YC1_IV
0417214FC0	2354_1187_1153	23	NA	N8	IPC Succeeded	25.101	Absence	NA	Absence	NA	YC1_IV
0417210F85	2354_1187_1154	7	NA	N7	IPC Succeeded	25.884	Presence	31.884	Presence	32.267	YC1_IV
041721112E	2354_1187_1155	30	NA	O8	IPC Succeeded	25.585	Presence	31.705	Presence	31.993	YC1_IV
041721088D	2354_1187_1156	9	Male?	O7	IPC Succeeded	25.29	Presence	31.332	Presence	31.75	YC1_IV
04172129FA	2354_1187_1159	16	Male?	M10	IPC Succeeded	26.159	Presence	31.835	Presence	32.265	YC1_IV
04172147B6	2354_1187_1160	14	Female	M9	IPC Succeeded	27.319	Absence	NA	Absence	NA	YC1_IV
0417215949	2354_1187_1161	2	Female	N10	IPC Succeeded	25.971	Absence	NA	Absence	NA	YC1_IV
04172134FD	2354_1187_1162	26	Female	N9	IPC Succeeded	25.953	Presence	31.76	Presence	32.111	YC1_IV
041721594C	2354_1187_1163	29	Female	O10	IPC Succeeded	25.948	Absence	NA	Absence	NA	YC1_IV
04172159C1	2354_1187_1164	24	Male	O9	IPC Succeeded	25.305	Presence	31.394	Presence	31.532	YC1_IV
0417213CE4	2354_1187_1167	29	Female	M12	IPC Succeeded	26.929	Absence	NA	Absence	NA	YC1_IV
0417215062	2354_1187_1168	27	NA	M11	IPC Succeeded	28.321	Presence	34.059	Presence	35.373	YC1_IV
0417210F03	2354_1187_1169	30	NA	N12	IPC Succeeded	26.179	Presence	31.89	Presence	32.49	YC1_IV
04172152EF	2354_1187_1170	12	Male	N11	IPC Succeeded	25.979	Presence	30.423	Presence	30.605	YC1_IV
0417215944	2354_1187_1171	12	Female	O12	IPC Succeeded	25.366	Presence	31.225	Presence	31.689	YC1_IV
0417213C33	2354_1187_1172	15	NA	O11	IPC Succeeded	24.925	Absence	NA	Presence	NA	YC1_IV
041721100E	2354_1187_1175	15	NA	M14	IPC Succeeded	26.154	Presence	32.109	Presence	32.565	YC1_IV
0417211740	2354_1187_1176	8	Female	M13	IPC Succeeded	26.557	Absence	NA	Absence	NA	YC1_IV
0417210D05	2354_1187_1177	5	NA	N14	IPC Succeeded	26.13	Presence	31.799	Presence	32.509	YC1_IV
0417215B51	2354_1187_1178	3	NA	N13	IPC Succeeded	26.329	Presence	32.109	Presence	32.647	YC1_IV
0417212442	2354_1187_1179	1	Male	O14	IPC Succeeded	24.884	Presence	30.959	Presence	30.637	YC1_IV
0417212441	2354_1187_1180	13	Male	O13	IPC Succeeded	25.697	Presence	31.704	Presence	31.752	YC1_IV
0417211C92	2354_1187_1183	6	NA	M16	IPC Succeeded	25.905	Presence	31.729	Presence	32.331	YC1_IV
041721112C	2354_1187_1184	6	NA	M15	IPC Succeeded	26.814	Presence	32.883	Presence	33.254	YC1_IV
0417211426	2354_1187_1185	30	NA	N16	IPC Succeeded	27.113	Presence	33.076	Presence	33.974	YC1_IV
0417215E8E	2354_1187_1186	3	NA	N15	IPC Succeeded	25.709	Presence	32.047	Presence	32.331	YC1_IV
0417213946	2354_1187_1187	5	NA	O16	IPC Succeeded	25.561	Presence	31.725	Presence	31.908	YC1_IV
0417211016	2354_1187_1188	17	Female	O15	IPC Succeeded	25.474	Absence	NA	Absence	NA	YC1_IV
0417213207	2354_1187_1191	15	NA	M18	IPC Succeeded	26.739	Absence	NA	Absence	NA	YC1_IV
041721188C	2354_1187_1192	13	Male	M17	IPC Succeeded	27.478	Presence	33.174	Presence	33.659	YC1_IV
0417211398	2354_1187_1193	5	NA	N18	IPC Succeeded	27.024	Presence	33.019	Presence	33.388	YC1_IV
0417213943	2354_1187_1194	2	Female	N17	IPC Succeeded	25.551	Absence	NA	Presence	NA	YC1_IV
04172125A5	2354_1187_1195	16	NA	O18	IPC Succeeded	24.976	Presence	30.964	Presence	31.503	YC1_IV
0417212CE9	2354_1187_1196	9	NA	O17	IPC Succeeded	25.291	Presence	31.365	Presence	31.476	YC1_IV
0417212DA1	2354_1187_1199	3	Male	M20	IPC Succeeded	26.52	Presence	32.206	Presence	33.21	YC1_IV
0417213AAE	2354_1187_1200	9	Female	M19	IPC Succeeded	26.29	Absence	NA	Absence	NA	YC1_IV
041721288B	2355_1187_1201	20	NA	N19	IPC Succeeded	26.067	Presence	31.998	Presence	32.614	YC1_IV
0417212000	2355_1187_1202	12	NA	O20	IPC Succeeded	25.296	Presence	29.819	Presence	29.987	YC1_IV
041721192D	2355_1187_1203	11	Female	O19	IPC Succeeded	25.143	Absence	NA	Absence	NA	YC1_IV
0417214D2C	2355_1187_1206	2	Female	M22	IPC Succeeded	26.371	Absence	NA	Absence	NA	YC1_IV
0417215564	2355_1187_1207	18	Female	M21	IPC Succeeded	27.567	Absence	NA	Absence	NA	YC1_IV
0417214A70	2355_1187_1208	12	Female	N22	IPC Succeeded	26.383	Presence	32.541	Presence	33.292	YC1_IV
0417212E72	2355_1187_1209	7	NA	N21	IPC Succeeded	25.442	Presence	31.698	Presence	31.672	YC1_IV
04172132CE	2355_1187_1210	18	Female	O22	IPC Succeeded	25.429	Absence	NA	Absence	NA	YC1_IV
04172124EE	2355_1187_1211	7	NA	O21	IPC Succeeded	24.768	Absence	NA	Absence	NA	YC1_IV
04172117F9	2355_1187_1214	11	Female	M24	IPC Succeeded	25.71	Absence	NA	Absence	NA	YC1_IV
0417212890	2355_1187_1215	6	Female	M23	IPC Succeeded	26.043	Absence	NA	Absence	NA	YC1_IV
0417213A04	2355_1187_1216	1	Male	N24	IPC Succeeded	25.873	Presence	31.958	Presence	32.377	YC1_IV
041721437A	2355_1187_1217	16	Female	N23	IPC Succeeded	25.513	Absence	NA	Absence	NA	YC1_IV
0417214D2E	2355_1187_1218	13	Female	O24	IPC Succeeded	25.195	Absence	NA	Absence	NA	YC1_IV
041721579D	2355_1187_1219	18	NA	O23	IPC Succeeded	25.279	Absence	NA	Absence	NA	YC1_IV
0417215435	2355_1188_1222	14	Female	I1	IPC Succeeded	26.896	Presence	33.55	Presence	33.615	YC1_IV
04172142B6	2355_1188_1223	7	Female	J2	IPC Succeeded	25.613	Absence	NA	Absence	NA	YC1_IV
0417214208	2355_1188_1224	9	NA	J1	IPC Succeeded	27.729	Presence	34.014	Presence	34.171	YC1_IV
0417212F23	2355_1188_1225	5	NA	K2	IPC Succeeded	26.021	Presence	32.074	Presence	33.041	YC1_IV
0417212C28	2355_1188_1226	3	NA	K1	IPC Succeeded	25.087	Presence	31.367	Presence	32.276	YC1_IV
0417210E81	2355_1188_1227	11	NA	L2	IPC Succeeded	25.89	Presence	32.339	Presence	32.928	YC1_IV
041721463F	2355_1188_1228	1	NA	L1	IPC Succeeded	26.21	Presence	32.327	Presence	32.77	YC1_IV
0417215557	2355_1188_1229	6	Male?	I4	IPC Succeeded	27.331	Presence	33.773	Presence	34.387	YC1_IV
0417211134	2355_1188_1230	14	Male	I3	IPC Succeeded	25.208	Presence	29.812	Presence	30.414	YC1_IV
04172117E1	2355_1188_1231	6	Male?	J4	IPC Succeeded	27.58	Presence	33.784	Presence	34.138	YC1_IV
0417215BC8	2355_1188_1232	19	Female	J3	IPC Succeeded	27.131	Presence	NA	Presence	NA	YC1_IV
0417211A7C	2355_1188_1233	5	NA	K4	IPC Succeeded	26.55	Absence	NA	Absence	NA	YC1_IV
0417212B6C	2355_1188_1234	5	NA	K3	IPC Succeeded	26.057	Absence	NA	Absence	NA	YC1_IV
0417211A8A	2355_1188_1235	6	Female	L4	IPC Succeeded	25.85	Absence	NA	Absence	NA	YC1_IV
04172134E7	2355_1188_1236	14	Female	L3	IPC Succeeded	26.142	Presence	32.219	Presence	33.153	YC1_IV
0417215BBD	2355_1188_1237	12	Male	I6	IPC Succeeded	31.218	Presence	33.291	Presence	37.471	YC1_IV
0417215DDD	2355_1188_1238	16	Female	I5	IPC Succeeded	27.927	Absence	NA	Absence	NA	YC1_IV
0417210837	2355_1188_1239	23	Female?	J6	IPC Succeeded	28.124	Absence	NA	Absence	NA	YC1_IV
0417211264	2355_1188_1240	1	NA	J5	IPC Succeeded	27.689	Absence	NA	Absence	NA	YC1_IV
0417211428	2355_1188_1241	1	NA	K6	IPC Succeeded	28.359	Presence	34.211	Presence	34.58	YC1_IV
0417211940	2355_1188_1242	14	Female	K5	IPC Failed	NA	Unconfirmed	NA	Presence	NA	YC1_IV
0417213448	2355_1188_1243	9	Female	L6	IPC Succeeded	25.943	Absence	NA	Absence	NA	YC1_IV
0417212DB2	2355_1188_1244	16	Female?	L5	IPC Succeeded	25.641	Absence	NA	Absence	NA	YC1_IV
0417213FD2	2355_1188_1245	19	NA	I8	IPC Succeeded	27.015	Absence	NA	Absence	NA	YC1_IV
04172139FE	2355_1188_1246	20	Female?	I7	IPC Succeeded	27.515	Presence	NA	Presence	NA	YC1_IV
0417211BE7	2355_1188_1247	10	Male	J8	IPC Succeeded	27.376	Presence	33.376	Presence	34.495	YC1_IV
0417211E94	2355_1188_1248	6	Female	J7	IPC Succeeded	27.849	Absence	NA	Absence	NA	YC1_IV
0417213F11	2355_1188_1249	21	Male	K8	IPC Succeeded	26.832	Presence	32.484	Presence	33.41	YC1_IV
0417212FE8	2355_1188_1250	27	Female	K7	IPC Succeeded	25.524	Absence	NA	Absence	NA	YC1_IV
04172144E9	2355_1188_1251	16	Female	L8	IPC Succeeded	26.02	Absence	NA	Absence	NA	YC1_IV
04172127CE	2355_1188_1252	18	Male?	L7	IPC Succeeded	26.393	Presence	32.399	Presence	33.2	YC1_IV
0417215067	2355_1188_1253	18	NA	I10	IPC Succeeded	26.202	Presence	32.649	Presence	33.295	YC1_IV
04172129F5	2355_1188_1254	20	NA	I9	IPC Succeeded	26.423	Presence	32.379	Presence	33.315	YC1_IV
0417212167	2355_1188_1255	14	NA	J10	IPC Succeeded	26.966	Presence	31.383	Presence	31.755	YC1_IV
041721221E	2355_1188_1256	6	Female	J9	IPC Succeeded	26.033	Absence	NA	Absence	NA	YC1_IV
0417215420	2355_1188_1257	10	Male	K10	IPC Succeeded	25.392	Presence	31.248	Presence	32.228	YC1_IV
0417210694	2355_1188_1258	15	NA	K9	IPC Succeeded	27.226	Presence	NA	Absence	NA	YC1_IV
0417212DB7	2355_1188_1259	1	Male	L10	IPC Succeeded	26.563	Presence	32.008	Presence	32.347	YC1_IV
04172127D2	2355_1188_1260	18	Female	L9	IPC Succeeded	25.902	Absence	NA	Absence	NA	YC1_IV
04172114C0	2355_1188_1261	1	Male	I12	IPC Succeeded	25.009	Presence	31.239	Presence	31.572	YC1_IV
04172137DB	2355_1188_1262	3	NA	I11	IPC Succeeded	26.405	Absence	NA	Absence	NA	YC1_IV
0417214647	2355_1188_1263	27	NA	J12	IPC Succeeded	24.73	Presence	29.135	Presence	29.656	YC1_IV
0417210E75	2355_1188_1264	9	Female?	J11	IPC Succeeded	27.186	Absence	NA	Absence	NA	YC1_IV
04172107D5	2355_1188_1265	13	Female	K12	IPC Succeeded	26.018	Absence	NA	Absence	NA	YC1_IV
0417214F20	2355_1188_1266	8	NA	K11	IPC Succeeded	25.059	Presence	37.963	Presence	NA	YC1_IV
04172120A4	2355_1188_1267	23	Male	L12	IPC Succeeded	26.159	Presence	32.176	Presence	32.725	YC1_IV
0417213B6E	2355_1188_1268	3	NA	L11	IPC Succeeded	26.209	Presence	31.972	Presence	32.374	YC1_IV
04172124F4	2355_1188_1269	29	Male?	I14	IPC Succeeded	27.416	Presence	33.763	Presence	34.507	YC1_IV
04172111C1	2355_1188_1270	5	NA	I13	IPC Succeeded	27.642	Presence	NA	Presence	NA	YC1_IV
0417215D8A	2355_1188_1271	13	NA	J14	IPC Succeeded	28.029	Presence	34.267	Presence	34.6	YC1_IV
0417210EFA	2355_1188_1272	30	Female	J13	IPC Succeeded	25.884	Absence	NA	Absence	NA	YC1_IV
0417214435	2355_1188_1273	8	Male?	K14	IPC Succeeded	27.471	Presence	34.017	Presence	34.141	YC1_IV
0417212168	2355_1188_1274	17	Female	K13	IPC Succeeded	25.601	Absence	NA	Absence	NA	YC1_IV
0417215C9E	2355_1188_1275	7	Male?	L14	IPC Succeeded	26.268	Absence	NA	Absence	NA	YC1_IV
04172122D4	2355_1188_1276	3	Female	L13	IPC Succeeded	25.963	Absence	NA	Absence	NA	YC1_IV
04172142C4	2355_1188_1277	3	NA	I16	IPC Succeeded	25.905	Absence	NA	Absence	NA	YC1_IV
0417212378	2355_1188_1278	14	Female?	I15	IPC Succeeded	26.205	Absence	NA	Absence	NA	YC1_IV
0417212714	2355_1188_1279	9	Female?	J16	IPC Succeeded	26.383	Absence	NA	Absence	NA	YC1_IV
0417211B38	2355_1188_1280	7	Female	J15	IPC Succeeded	26.832	Absence	NA	Absence	NA	YC1_IV
0417214708	2356_1188_1281	19	NA	K15	IPC Succeeded	25.787	Absence	NA	Absence	NA	YC1_IV
041721081F	2356_1188_1282	9	NA	L16	IPC Succeeded	25.729	Absence	NA	Absence	NA	YC1_IV
041721579E	2356_1188_1283	7	Male?	L15	IPC Succeeded	26.969	Presence	33.037	Presence	33.157	YC1_IV
0417212443	2356_1188_1284	14	Male	I18	IPC Succeeded	25.615	Presence	31.327	Presence	32.121	YC1_IV
0417212CEA	2356_1188_1285	13	Male	I17	IPC Succeeded	26.68	Presence	32.525	Presence	33.58	YC1_IV
0417210727	2356_1188_1286	17	Female	J18	IPC Succeeded	26.016	Absence	NA	Absence	NA	YC1_IV
041721388E	2356_1188_1287	14	Male	J17	IPC Succeeded	27.794	Presence	33.978	Presence	34.13	YC1_IV
04172157A3	2356_1188_1288	8	Female	K18	IPC Succeeded	26.241	Absence	NA	Absence	NA	YC1_IV
0417212B6A	2356_1188_1289	10	Female	K17	IPC Succeeded	25.616	Absence	NA	Absence	NA	YC1_IV
0417211935	2356_1188_1290	12	Male	L18	IPC Succeeded	25.963	Presence	30.52	Presence	30.958	YC1_IV
0417215C32	2356_1188_1291	16	Male	L17	IPC Succeeded	26.104	Presence	32.023	Presence	32.694	YC1_IV
0417212667	2356_1188_1292	16	Female	I20	IPC Succeeded	25.494	Absence	NA	Absence	NA	YC1_IV
04172135B7	2356_1188_1293	12	Male	I19	IPC Succeeded	26.548	Presence	30.939	Presence	31.584	YC1_IV
0417210F79	2356_1188_1294	20	NA	J20	IPC Succeeded	28.116	Presence	33.882	Presence	34.368	YC1_IV
0417215E45	2356_1188_1295	28	NA	J19	IPC Succeeded	26.357	Presence	32.765	Presence	33.492	YC1_IV
04172142C1	2356_1188_1296	23	NA	K20	IPC Succeeded	26.159	Presence	32.09	Presence	33.121	YC1_IV
04172110AD	2356_1188_1297	9	Female	K19	IPC Succeeded	25.414	Absence	NA	Absence	NA	YC1_IV
041721338D	2356_1188_1298	5	NA	L20	IPC Succeeded	25.207	Presence	31.155	Presence	32.123	YC1_IV
0417214BC5	2356_1188_1299	15	NA	L19	IPC Succeeded	25.533	Presence	31.231	Presence	32.139	YC1_IV
04172127D9	2356_1188_1300	2	Female?	I22	IPC Succeeded	25.552	Absence	NA	Absence	NA	YC1_IV
0417211743	2356_1188_1301	5	NA	I21	IPC Succeeded	26.301	Presence	32.367	Presence	33.101	YC1_IV
04172155E3	2356_1188_1302	15	NA	J22	IPC Succeeded	25.84	Presence	32.314	Presence	32.504	YC1_IV
0417212AB9	2356_1188_1303	9	NA	J21	IPC Succeeded	25.92	Absence	NA	Absence	NA	YC1_IV
04172114C9	2356_1188_1304	3	NA	K22	IPC Succeeded	26.099	Presence	32.615	Presence	32.841	YC1_IV
04172158C8	2356_1188_1305	17	NA	K21	IPC Succeeded	25.639	Absence	NA	Absence	NA	YC1_IV
0417211608	2356_1188_1306	1	NA	L22	IPC Succeeded	25.162	Presence	31.153	Presence	32.135	YC1_IV
0417210E7B	2356_1188_1307	17	NA	L21	IPC Succeeded	26.15	Absence	NA	Absence	NA	YC1_IV
0417211562	2356_1188_1308	3	NA	I24	IPC Succeeded	26.98	Absence	NA	Absence	NA	YC1_IV
04172142BA	2356_1188_1309	9	Female	I23	IPC Succeeded	25.772	Absence	NA	Absence	NA	YC1_IV
0417212B76	2356_1188_1310	15	NA	J24	IPC Succeeded	25.822	Absence	NA	Absence	NA	YC1_IV
0417210C7C	2356_1188_1311	19	Male?	J23	IPC Succeeded	26.122	Presence	32.472	Presence	33.375	YC1_IV
04172147B9	2356_1188_1312	2	Female	K24	IPC Succeeded	25.836	Absence	NA	Absence	NA	YC1_IV
04172124E5	2356_1188_1313	1	Female	K23	IPC Succeeded	25.397	Absence	NA	Absence	NA	YC1_IV
041721511C	2356_1188_1314	6	NA	L24	IPC Succeeded	25.076	Absence	NA	Absence	NA	YC1_IV
0417211A8E	2356_1188_1315	9	Female	L23	IPC Succeeded	25.979	Presence	NA	Presence	NA	YC1_IV
04172106EA	2356_1189_1316	1	NA	E1	IPC Succeeded	25.121	Absence	NA	Absence	NA	YC1_IV
0417215076	2356_1189_1317	6	NA	F2	IPC Succeeded	25.79	Presence	31.577	Presence	32.477	YC1_IV
041721169D	2356_1189_1318	8	NA	F1	IPC Succeeded	25.496	Absence	NA	Absence	NA	YC1_IV
041721192F	2356_1189_1319	5	NA	G2	IPC Succeeded	25.818	Absence	NA	Absence	NA	YC1_IV
04172141FF	2356_1189_1320	20	Male	G1	IPC Succeeded	25.808	Presence	31.959	Presence	32.647	YC1_IV
0417211572	2356_1189_1321	18	Female	H2	IPC Succeeded	25.569	Absence	NA	Absence	NA	YC1_IV
0417213FDC	2356_1189_1322	15	NA	H1	IPC Succeeded	25.417	Absence	NA	Absence	NA	YC1_IV
0417211D46	2356_1189_1323	17	Female	E4	IPC Succeeded	27.113	Presence	NA	Presence	NA	YC1_IV
0417213DAD	2356_1189_1324	12	Female	E3	IPC Succeeded	26.585	Absence	NA	Absence	NA	YC1_IV
0417210CFE	2356_1189_1325	23	Female?	F4	IPC Succeeded	26.392	Absence	NA	Absence	NA	YC1_IV
041721479F	2356_1189_1326	16	NA	F3	IPC Succeeded	27.752	Absence	NA	Absence	NA	YC1_IV
0417212FF2	2356_1189_1327	2	Female?	G4	IPC Succeeded	26.17	Absence	NA	Absence	NA	YC1_IV
0417211899	2356_1189_1328	16	NA	G3	IPC Succeeded	26.333	Presence	32.354	Presence	33.232	YC1_IV
0417215C41	2356_1189_1329	18	Male?	H4	IPC Succeeded	25.497	Presence	31.749	Presence	32.463	YC1_IV
0417214367	2356_1189_1330	2	Male	H3	IPC Succeeded	25.769	Presence	32.105	Presence	32.849	YC1_IV
0417210E07	2356_1189_1331	10	Female	E6	IPC Succeeded	27.305	Absence	NA	Absence	NA	YC1_IV
04172146ED	2356_1189_1332	9	Male	E5	IPC Succeeded	27.196	Presence	33.535	Presence	34.668	YC1_IV
0417213A01	2356_1189_1333	13	NA	F6	IPC Succeeded	26.423	Presence	32.686	Presence	33.117	YC1_IV
0417211EA3	2356_1189_1334	11	Female	F5	IPC Succeeded	25.424	Absence	NA	Absence	NA	YC1_IV
0417211D47	2356_1189_1335	4	NA	G6	IPC Succeeded	25.026	Absence	NA	Absence	NA	YC1_IV
041721216A	2356_1189_1336	6	NA	G5	IPC Succeeded	25.168	Absence	NA	Absence	NA	YC1_IV
0417213C38	2356_1189_1337	26	Female	H6	IPC Succeeded	26.402	Presence	32.516	Presence	33.299	YC1_IV
0417211135	2356_1189_1338	4	NA	H5	IPC Succeeded	25.357	Presence	31.386	Presence	32.139	YC1_IV
04172117CD	2356_1189_1339	7	Male?	E8	IPC Succeeded	26.598	Presence	32.599	Presence	33.185	YC1_IV
0417211FF4	2356_1189_1340	19	NA	E7	IPC Succeeded	26.87	Presence	32.909	Presence	33.553	YC1_IV
0417210C8A	2356_1189_1341	4	Male	F8	IPC Succeeded	25.881	Presence	31.926	Presence	32.478	YC1_IV
0417212377	2356_1189_1342	27	Female	F7	IPC Succeeded	26.44	Presence	32.463	Presence	33.292	YC1_IV
0417213663	2356_1189_1343	15	NA	G8	IPC Succeeded	25.858	Absence	NA	Absence	NA	YC1_IV
0417214F1E	2356_1189_1344	15	NA	G7	IPC Succeeded	25.963	Absence	NA	Absence	NA	YC1_IV
0417213CE0	2356_1189_1345	13	Female	H8	IPC Succeeded	25.053	Absence	NA	Absence	NA	YC1_IV
041721293B	2356_1189_1346	15	NA	H7	IPC Succeeded	25.903	Presence	31.83	Presence	32.82	YC1_IV
0417215566	2356_1189_1347	12	Female	E10	IPC Succeeded	26.962	Absence	NA	Absence	NA	YC1_IV
04172137CB	2356_1189_1348	5	Male	E9	IPC Succeeded	26.124	Presence	32.059	Presence	32.612	YC1_IV
04172141FA	2356_1189_1349	10	Male	F10	IPC Succeeded	27.361	Presence	32.954	Presence	33.703	YC1_IV
0417211F3F	2356_1189_1350	6	NA	F9	IPC Succeeded	25.804	Presence	31.565	Presence	32.092	YC1_IV
0417210EF0	2356_1189_1351	13	Male	G10	IPC Failed	NA	Unconfirmed	NA	Unconfirmed	NA	YC1_IV
0417215E46	2356_1189_1352	26	Female	G9	IPC Failed	NA	Unconfirmed	NA	Unconfirmed	NA	YC1_IV
0417215EA4	2356_1189_1353	10	Male	H10	IPC Succeeded	24.918	Presence	30.872	Presence	31.308	YC1_IV
0417214907	2356_1189_1354	4	NA	H9	IPC Succeeded	25.195	Presence	31.353	Presence	32.116	YC1_IV
0417210A43	2356_1189_1355	7	Male	E12	IPC Succeeded	25.653	Presence	31.811	Presence	31.939	YC1_IV
0417211254	2356_1189_1356	13	Female?	E11	IPC Succeeded	26.333	Absence	NA	Absence	NA	YC1_IV
0417214A62	2356_1189_1357	17	Female	F12	IPC Succeeded	24.956	Absence	NA	Absence	NA	YC1_IV
0417215DE7	2356_1189_1358	17	Male	F11	IPC Succeeded	25.46	Presence	31.254	Presence	31.569	YC1_IV
0417213389	2356_1189_1359	7	Male?	G12	IPC Succeeded	25.196	Presence	31.417	Presence	31.905	YC1_IV
04172154C1	2356_1189_1360	18	Male?	G11	IPC Succeeded	25.261	Presence	30.86	Presence	31.308	YC1_IV
0417215CA7	2357_1189_1361	6	Male?	H11	IPC Succeeded	25.616	Presence	31.372	Presence	32.057	YC1_IV
0417212ABA	2357_1189_1362	27	Female	E14	IPC Succeeded	28.021	Presence	32.551	Presence	32.863	YC1_IV
0417212CEE	2357_1189_1363	8	NA	E13	IPC Succeeded	26.355	Absence	NA	Absence	NA	YC1_IV
0417214149	2357_1189_1364	21	NA	F14	IPC Succeeded	25.508	Presence	31.85	Presence	32.213	YC1_IV
04172159D3	2357_1189_1365	8	Female	F13	IPC Succeeded	26.276	Absence	NA	Absence	NA	YC1_IV
041721077D	2357_1189_1366	17	Male	G14	IPC Failed	NA	Presence	NA	Presence	NA	YC1_IV
04172124EA	2357_1189_1367	6	Female	G13	IPC Succeeded	25.532	Absence	NA	Absence	NA	YC1_IV
0417213F17	2357_1189_1368	8	Male	H14	IPC Succeeded	25.345	Presence	31.795	Presence	31.812	YC1_IV
0417210BFE	2357_1189_1369	9	Male	H13	IPC Succeeded	25.346	Presence	31.449	Presence	32.235	YC1_IV
0417213895	2357_1189_1370	13	Female	E16	IPC Succeeded	26.229	Absence	NA	Absence	NA	YC1_IV
04172154BC	2357_1189_1371	12	Female	E15	IPC Succeeded	27.376	Presence	33.206	Presence	33.56	YC1_IV
04172155EA	2357_1189_1372	1	NA	F16	IPC Succeeded	25.252	Presence	31.416	Presence	31.837	YC1_IV
0417213218	2357_1189_1373	2	Male	F15	IPC Succeeded	25.181	Presence	31.524	Presence	31.812	YC1_IV
041721242C	2357_1189_1374	17	Female?	G16	IPC Succeeded	25.847	Absence	NA	Absence	NA	YC1_IV
04172152D7	2357_1189_1375	18	Female	G15	IPC Succeeded	24.836	Absence	NA	Absence	NA	YC1_IV
0417212AC2	2357_1189_1376	12	Female	H16	IPC Succeeded	25.117	Absence	NA	Absence	NA	YC1_IV
0417214089	2357_1189_1377	4	NA	H15	IPC Succeeded	25.343	Absence	NA	Presence	NA	YC1_IV
0417215D11	2357_1189_1378	10	Male	E18	IPC Succeeded	25.441	Presence	31.152	Presence	31.905	YC1_IV
0417213E60	2357_1189_1379	7	NA	E17	IPC Succeeded	25.606	Presence	32.465	Presence	33.274	YC1_IV
0417210D75	2357_1189_1380	15	NA	F18	IPC Succeeded	25.422	Presence	31.301	Presence	31.944	YC1_IV
0417215CAF	2357_1189_1381	18	Female	F17	IPC Succeeded	25.742	Absence	NA	Absence	NA	YC1_IV
0417214A69	2357_1189_1382	13	NA	G18	IPC Succeeded	25.096	Absence	NA	Absence	NA	YC1_IV
0417210D08	2357_1189_1383	18	Female	G17	IPC Succeeded	24.905	Absence	NA	Absence	NA	YC1_IV
0417215CFB	2357_1189_1384	18	Male	H18	IPC Succeeded	25.317	Presence	31.167	Presence	32.319	YC1_IV
041721365B	2357_1189_1385	6	Male	H17	IPC Succeeded	25.217	Presence	31.137	Presence	31.712	YC1_IV
0417210C08	2357_1189_1386	19	NA	E20	IPC Succeeded	25.547	Presence	31.55	Presence	32.187	YC1_IV
04172111CA	2357_1189_1387	17	Female	E19	IPC Succeeded	25.429	Absence	NA	Absence	NA	YC1_IV
04172114C2	2357_1189_1388	19	Female	F20	IPC Succeeded	25.135	Absence	NA	Presence	NA	YC1_IV
0417212CE4	2357_1189_1389	16	Female	F19	IPC Succeeded	25.309	Presence	NA	Presence	NA	YC1_IV
0417212165	2357_1189_1390	15	NA	G20	IPC Succeeded	25.412	Absence	NA	Absence	NA	YC1_IV
0417213F22	2357_1189_1391	10	Female	G19	IPC Succeeded	24.704	Absence	NA	Absence	NA	YC1_IV
0417212712	2357_1189_1392	2	Female	H20	IPC Succeeded	24.584	Absence	NA	Absence	NA	YC1_IV
041721441F	2357_1189_1393	30	Female	H19	IPC Succeeded	25.073	Presence	NA	Presence	NA	YC1_IV
0417215AD9	2357_1189_1394	19	Male?	E22	IPC Succeeded	26.835	Presence	32.885	Presence	32.869	YC1_IV
04172149BA	2357_1189_1395	6	NA	E21	IPC Succeeded	24.893	Absence	NA	Absence	NA	YC1_IV
0417215555	2357_1189_1396	12	NA	F22	IPC Succeeded	26.354	Absence	NA	Absence	NA	YC1_IV
0417210904	2357_1189_1397	30	Female	F21	IPC Succeeded	25.197	Absence	NA	Absence	NA	YC1_IV
0417215DEF	2357_1189_1398	2	NA	G22	IPC Succeeded	24.963	Absence	NA	Absence	NA	YC1_IV
0417213B6A	2357_1189_1399	16	Female	G21	IPC Succeeded	25.196	Absence	NA	Absence	NA	YC1_IV
04172107DD	2357_1189_1400	30	Female?	H22	IPC Succeeded	24.763	Absence	NA	Absence	NA	YC1_IV
04172144E6	2357_1189_1401	26	NA	H21	IPC Succeeded	25.375	Presence	29.244	Presence	29.652	YC1_IV
0417212716	2357_1189_1402	30	Male	E24	IPC Succeeded	25.163	Presence	31.716	Presence	31.96	YC1_IV
041721095E	2357_1189_1403	21	NA	E23	IPC Succeeded	25.22	Absence	NA	Absence	NA	YC1_IV
0417215431	2357_1189_1404	29	NA	F24	IPC Succeeded	25.26	Presence	31.629	Presence	32.152	YC1_IV
0417210B24	2357_1189_1405	15	Female	F23	IPC Succeeded	25.514	Absence	NA	Absence	NA	YC1_IV
0417211009	2357_1189_1406	6	NA	G24	IPC Succeeded	25.322	Presence	31.632	Presence	32.372	YC1_IV
0417213671	2357_1189_1407	16	Male	G23	IPC Succeeded	25.19	Presence	31.644	Presence	32.055	YC1_IV
0417210C86	2357_1189_1408	19	NA	H24	IPC Succeeded	26.131	Absence	NA	Absence	NA	YC1_IV
0417212FE0	2357_1189_1409	5	NA	H23	IPC Succeeded	26.238	Absence	NA	Absence	NA	YC1_IV
0417210EF8	2357_1190_1410	4	Male	A1	IPC Succeeded	27.184	Presence	33.406	Presence	33.417	YC1_IV
04172147B0	2357_1190_1411	7	Female	B2	IPC Succeeded	27.342	Absence	NA	Absence	NA	YC1_IV
0417213444	2357_1190_1412	19	Female	B1	IPC Failed	NA	Unconfirmed	NA	Unconfirmed	NA	YC1_IV
0417211573	2357_1190_1413	19	NA	C2	IPC Succeeded	27.99	Presence	34.246	Presence	34.648	YC1_IV
0417210CF6	2357_1190_1414	16	Female	C1	IPC Succeeded	25.672	Absence	NA	Presence	NA	YC1_IV
041721142B	2357_1190_1415	20	Male	D2	IPC Succeeded	26.785	Presence	33.028	Presence	33.384	YC1_IV
0417211752	2357_1190_1416	15	NA	D1	IPC Succeeded	27.163	Presence	33.919	Presence	33.967	YC1_IV
0417213AAC	2357_1190_1417	10	Male	A4	IPC Succeeded	26.723	Presence	33.298	Presence	33.045	YC1_IV
0417214DCC	2357_1190_1418	9	Female	A3	IPC Succeeded	26.203	Absence	NA	Absence	NA	YC1_IV
0417211095	2357_1190_1419	13	Male	B4	IPC Succeeded	25.099	Presence	32.372	Presence	31.98	YC1_IV
04172106A0	2357_1190_1420	12	Male?	B3	IPC Succeeded	28.199	Presence	32.927	Presence	32.676	YC1_IV
0417215387	2357_1190_1421	5	Male	C4	IPC Succeeded	27.063	Presence	32.905	Presence	33.573	YC1_IV
0417214DD2	2357_1190_1422	20	Female	C3	IPC Succeeded	27.387	Absence	NA	Presence	NA	YC1_IV
04172109C6	2357_1190_1423	4	NA	D4	IPC Succeeded	27.891	Presence	34.195	Presence	34.02	YC1_IV
04172134F0	2357_1190_1424	22	Female	D3	IPC Succeeded	27.243	Absence	NA	Absence	NA	YC1_IV
041721506D	2357_1190_1425	4	NA	A6	IPC Succeeded	27.039	Absence	NA	Absence	NA	YC1_IV
04172127C1	2357_1190_1426	9	Female	A5	IPC Succeeded	27.043	Absence	NA	Absence	NA	YC1_IV
0417215680	2357_1190_1427	14	Male	B6	IPC Succeeded	25.76	Presence	32.139	Presence	32.208	YC1_IV
04172134F7	2357_1190_1428	4	NA	B5	IPC Succeeded	25.99	Absence	NA	Absence	NA	YC1_IV
041721221D	2357_1190_1429	18	Female	C6	IPC Succeeded	26.149	Absence	NA	Absence	NA	YC1_IV
0417210F83	2357_1190_1430	2	Male	C5	IPC Succeeded	26.268	Presence	32.704	Presence	33.073	YC1_IV
0417211B3E	2357_1190_1431	23	Male	D6	IPC Succeeded	27.595	Presence	33.335	Presence	33.881	YC1_IV
0417213160	2357_1190_1432	12	Male	D5	IPC Succeeded	27.834	Presence	32.384	Presence	32.568	YC1_IV
04172155FA	2357_1190_1433	30	NA	A8	IPC Succeeded	26.813	Presence	32.929	Presence	33.111	YC1_IV
0417214B26	2357_1190_1434	21	Male	A7	IPC Succeeded	27.191	Presence	33.15	Presence	33.532	YC1_IV
04172116B4	2357_1190_1435	14	NA	B8	IPC Succeeded	26.495	Presence	32.703	Presence	32.924	YC1_IV
041721220C	2357_1190_1436	13	Male	B7	IPC Succeeded	26.499	Presence	32.531	Presence	32.629	YC1_IV
0417214D2B	2357_1190_1437	15	NA	C8	IPC Succeeded	25.766	Absence	NA	Absence	NA	YC1_IV
0417214B16	2357_1190_1438	2	Female	C7	IPC Succeeded	26.494	Absence	NA	Absence	NA	YC1_IV
0417212A06	2357_1190_1439	13	NA	D8	IPC Succeeded	24.943	Absence	NA	Absence	NA	YC1_IV
0417212718	2357_1190_1440	5	Male?	D7	IPC Succeeded	25.671	Presence	32.249	Presence	32.714	YC1_IV
04172135A4	2358_1190_1441	11	Male?	A9	IPC Succeeded	27.377	Presence	33.112	Presence	33.349	YC1_IV
0417212F26	2358_1190_1442	11	Female	B10	IPC Succeeded	26.588	Absence	NA	Absence	NA	YC1_IV
0417215689	2358_1190_1443	13	Male	B9	IPC Succeeded	25.455	Presence	31.444	Presence	31.957	YC1_IV
0417210E7A	2358_1190_1444	5	Male?	C10	IPC Succeeded	25.26	Presence	30.89	Presence	31.211	YC1_IV
04172112FC	2358_1190_1445	7	Female	C9	IPC Succeeded	25.27	Absence	NA	Absence	NA	YC1_IV
04172120AB	2358_1190_1446	13	Male	D10	IPC Succeeded	26.04	Presence	32.105	Presence	32.53	YC1_IV
04172152FD	2358_1190_1447	NA	Female?	D9	IPC Succeeded	26.125	Absence	NA	Absence	NA	YC1_IV
0417213AB4	2358_1190_1448	10	Female	A12	IPC Succeeded	27.704	Absence	NA	Absence	NA	YC1_IV
041721582C	2358_1190_1449	5	Female?	A11	IPC Succeeded	26.109	Presence	38.674	Presence	NA	YC1_IV
0417211C86	2358_1190_1450	10	Male	B12	IPC Succeeded	26.663	Presence	32.8	Presence	33.302	YC1_IV
04172114C8	2358_1190_1451	26	Female?	B11	IPC Succeeded	26.342	Presence	32.102	Presence	32.265	YC1_IV
041721113B	2358_1190_1452	13	NA	C12	IPC Succeeded	27.126	Absence	NA	Presence	NA	YC1_IV
041721463E	2358_1190_1453	4	NA	C11	IPC Succeeded	26.01	Absence	NA	Absence	NA	YC1_IV
041721510B	2358_1190_1454	14	Male	D12	IPC Succeeded	27.124	Presence	33.053	Presence	33.788	YC1_IV
0417215D83	2358_1190_1455	10	Female?	D11	IPC Succeeded	27.13	Absence	NA	Absence	NA	YC1_IV
0417215114	2358_1190_1456	10	Male	A14	IPC Succeeded	26.539	Presence	32.718	Presence	32.596	YC1_IV
041721555E	2358_1190_1457	2	Male	A13	IPC Succeeded	27.823	Presence	34.136	Presence	34.674	YC1_IV
0417211098	2358_1190_1458	17	Male	B14	IPC Succeeded	26.483	Presence	32.681	Presence	33.24	YC1_IV
0417214590	2358_1190_1459	5	NA	B13	IPC Succeeded	27.005	Absence	NA	Presence	NA	YC1_IV
041721409E	2358_1190_1460	13	Female	C14	IPC Succeeded	25.794	Absence	NA	Absence	NA	YC1_IV
0417211E9D	2358_1190_1461	14	Female?	C13	IPC Succeeded	27.173	Absence	NA	Absence	NA	YC1_IV
0417210AA0	2358_1190_1462	23	Male	D14	IPC Succeeded	27.662	Presence	33.55	Presence	33.833	YC1_IV
0417215C35	2358_1190_1463	26	Female	D13	IPC Succeeded	27.279	Presence	33.168	Presence	33.904	YC1_IV
0417215107	2358_1190_1464	29	NA	A16	IPC Succeeded	26.921	Absence	NA	Absence	NA	YC1_IV
04172124E1	2358_1190_1465	14	Male	A15	IPC Succeeded	26.177	Presence	31.199	Presence	30.55	YC1_IV
041721271A	2358_1190_1466	15	NA	B16	IPC Succeeded	26.493	Presence	32.552	Presence	32.48	YC1_IV
0417211137	2358_1190_1467	13	Female?	B15	IPC Succeeded	25.714	Absence	NA	Absence	NA	YC1_IV
041721109D	2358_1190_1468	10	Male	C16	IPC Succeeded	25.006	Presence	31.168	Presence	31.367	YC1_IV
0417213ABD	2358_1190_1469	17	Male	C15	IPC Succeeded	25.424	Presence	31.654	Presence	31.942	YC1_IV
04172154B7	2358_1190_1470	8	NA	D16	IPC Succeeded	26.109	Absence	NA	Presence	NA	YC1_IV
0417213952	2358_1190_1471	9	Male	D15	IPC Succeeded	27.48	Presence	33.49	Presence	33.615	YC1_IV
0417213DB3	2358_1190_1472	8	NA	A18	IPC Succeeded	27.908	Absence	NA	Absence	NA	YC1_IV
04172135AB	2358_1190_1473	11	Male	A17	IPC Succeeded	26.119	Presence	31.97	Presence	32.113	YC1_IV
041721293C	2358_1190_1474	16	Male	B18	IPC Succeeded	25.699	Presence	31.83	Presence	31.781	YC1_IV
0417214FBF	2358_1190_1475	18	Female	B17	IPC Succeeded	26.774	Presence	38.762	Presence	39.888	YC1_IV
0417214F18	2358_1190_1476	21	NA	C18	IPC Succeeded	25.439	Absence	NA	Presence	NA	YC1_IV
0417212388	2358_1190_1477	12	Female	C17	IPC Succeeded	25.878	Absence	NA	Presence	NA	YC1_IV
0417215718	2358_1190_1478	14	Male	D18	IPC Succeeded	27.226	Presence	31.617	Presence	31.893	YC1_IV
0417210DF8	2358_1190_1479	16	Female	D17	IPC Succeeded	25.953	Absence	NA	Absence	NA	YC1_IV
04172159C5	2358_1190_1480	8	Female	A20	IPC Succeeded	26.445	Absence	NA	Absence	NA	YC1_IV
041721420A	2358_1190_1481	7	Male	A19	IPC Succeeded	26.301	Presence	32.028	Presence	32.199	YC1_IV
0417211607	2358_1190_1482	3	Male?	B20	IPC Succeeded	25.312	Presence	31.231	Presence	31.765	YC1_IV
04172124F7	2358_1190_1483	9	Male	B19	IPC Succeeded	24.55	Presence	30.651	Presence	30.571	YC1_IV
0417211C91	2358_1190_1484	3	NA	C20	IPC Succeeded	25.126	Presence	31.026	Presence	31.721	YC1_IV
0417210890	2358_1190_1485	9	Female	C19	IPC Succeeded	25.546	Absence	NA	Absence	NA	YC1_IV
0417213C29	2358_1190_1486	4	NA	D20	IPC Succeeded	25.471	Absence	NA	Absence	NA	YC1_IV
0417215DE3	2358_1190_1487	5	NA	D19	IPC Succeeded	26.201	Absence	NA	Absence	NA	YC1_IV
0417211260	2358_1190_1488	1	Male	A22	IPC Succeeded	36.708	Presence	NA	Presence	NA	YC1_IV
0417211015	2358_1190_1489	6	Male?	A21	IPC Succeeded	25.711	Presence	31.729	Presence	31.435	YC1_IV
0417213158	2358_1190_1490	5	Female?	B22	IPC Succeeded	25.834	Presence	NA	Presence	NA	YC1_IV
0417213E56	2358_1190_1491	2	Female	B21	IPC Succeeded	25.491	Absence	NA	Absence	NA	YC1_IV
0417211937	2358_1190_1492	11	Female	C22	IPC Succeeded	24.823	Absence	NA	Absence	NA	YC1_IV
0417210F02	2358_1190_1493	26	Male	C21	IPC Succeeded	25.114	Presence	31.317	Presence	31.676	YC1_IV
04172114CC	2358_1190_1494	21	NA	D22	IPC Succeeded	26.659	Absence	NA	Absence	NA	YC1_IV
04172154B9	2358_1190_1495	12	NA	D21	IPC Succeeded	26.581	Presence	32.817	Presence	33.812	YC1_IV
0417212F37	2358_1190_1496	27	Male	A24	IPC Succeeded	31.025	Presence	33.515	Presence	36.097	YC1_IV
04172159D8	2358_1190_1497	29	Female	A23	IPC Succeeded	25.487	Absence	NA	Absence	NA	YC1_IV
0417212B81	2358_1190_1498	27	Male	B24	IPC Succeeded	26.234	Presence	31.27	Presence	31.082	YC1_IV
04172142B5	2358_1190_1499	22	Female?	B23	IPC Succeeded	26.013	Absence	NA	Absence	NA	YC1_IV
0417214421	2358_1190_1500	27	Male	C24	IPC Succeeded	25.35	Presence	32.319	Presence	31.873	YC1_IV
0417213D9F	2358_1190_1501	9	Male	C23	IPC Succeeded	25.962	Presence	32.428	Presence	32.287	YC1_IV
04172110A9	2358_1190_1502	14	Female	D24	IPC Succeeded	26.003	Presence	32.911	Presence	33.106	YC1_IV
0417215063	2358_1190_1503	15	NA	D23	IPC Succeeded	27.209	Presence	33.615	Presence	33.558	YC1_IV
0417210F7E	2358_1191_1504	7	NA	M1	IPC Succeeded	26.857	Presence	32.901	Presence	33.279	YC1_V
04172151AC	2358_1191_1505	10	Male	N2	IPC Succeeded	26.359	Presence	32.47	Presence	32.629	YC1_V
0417210B16	2358_1191_1506	20	Male?	N1	IPC Succeeded	27.185	Presence	32.762	Presence	33.524	YC1_V
041721160B	2358_1191_1507	11	Male	O2	IPC Succeeded	27.754	Presence	33.585	Presence	33.239	YC1_V
0417214B1B	2358_1191_1508	22	Female	O1	IPC Succeeded	26.057	Absence	NA	Absence	NA	YC1_V
0417213C28	2358_1191_1511	3	NA	M4	IPC Succeeded	26.984	Absence	NA	Absence	NA	YC1_V
04172154CA	2358_1191_1512	10	Male	M3	IPC Succeeded	27.431	Presence	33.397	Presence	33.246	YC1_V
04172122C8	2358_1191_1513	1	Female	N4	IPC Succeeded	25.758	Absence	NA	Absence	NA	YC1_V
0417215682	2358_1191_1514	10	Female?	N3	IPC Succeeded	26.876	Absence	NA	Absence	NA	YC1_V
0417215EFF	2358_1191_1515	19	Male	O4	IPC Succeeded	25.512	Presence	31.625	Presence	32.189	YC1_V
0417210B88	2358_1191_1516	9	Male	O3	IPC Succeeded	27.168	Presence	33.046	Presence	33.313	YC1_V
0417214909	2358_1191_1519	22	NA	M6	IPC Succeeded	30.807	Presence	35.516	Presence	38.293	YC1_V
0417214DD4	2358_1191_1520	28	Female	M5	IPC Succeeded	27.563	Presence	NA	Absence	NA	YC1_V
0417211261	2359_1191_1521	21	Female	N5	IPC Succeeded	26.315	Absence	NA	Absence	NA	YC1_V
04172132C9	2359_1191_1522	18	Female	O6	IPC Succeeded	29.362	Absence	NA	Absence	NA	YC1_V
04172152FA	2359_1191_1523	2	Male	O5	IPC Succeeded	26.161	Presence	31.788	Presence	32.3	YC1_V
0417213F21	2359_1191_1526	21	NA	M8	IPC Succeeded	26.238	Presence	NA	Absence	NA	YC1_V
04172120B2	2359_1191_1527	21	NA	M7	IPC Succeeded	27.619	Presence	33.388	Presence	33.666	YC1_V
0417210F7A	2359_1191_1528	12	Male	N8	IPC Succeeded	26.891	Presence	31.312	Presence	31.702	YC1_V
0417210660	2359_1191_1529	2	Male	N7	IPC Succeeded	26.494	Presence	32.775	Presence	33.152	YC1_V
041721315E	2359_1191_1530	6	NA	O8	IPC Succeeded	26.188	Absence	NA	Absence	NA	YC1_V
0417212F29	2359_1191_1531	17	NA	O7	IPC Succeeded	26.601	Presence	33.081	Presence	32.892	YC1_V
04172135A1	2359_1191_1534	8	Female?	M10	IPC Succeeded	26.189	Absence	NA	Absence	NA	YC1_V
0417215D89	2359_1191_1535	3	NA	M9	IPC Succeeded	26.303	Absence	NA	Absence	NA	YC1_V
04172142C2	2359_1191_1536	9	Female	N10	IPC Succeeded	26.46	Absence	NA	Absence	NA	YC1_V
04172152F2	2359_1191_1537	19	Female	N9	IPC Succeeded	25.785	Absence	NA	Absence	NA	YC1_V
04172112EC	2359_1191_1538	5	NA	O10	IPC Succeeded	25.867	Presence	31.472	Presence	32.44	YC1_V
04172154C4	2359_1191_1539	16	Male	O9	IPC Succeeded	25.553	Presence	31.516	Presence	31.637	YC1_V
0417215678	2359_1191_1542	6	Male	M12	IPC Succeeded	27.011	Presence	32.191	Presence	33.816	YC1_V
0417210F88	2359_1191_1543	1	NA	M11	IPC Succeeded	26.175	Presence	31.641	Presence	32.58	YC1_V
041721088F	2359_1191_1544	7	NA	N12	IPC Succeeded	25.244	Presence	30.921	Presence	31.531	YC1_V
0417210EF1	2359_1191_1545	26	NA	N11	IPC Succeeded	26.828	Presence	32.262	Presence	32.866	YC1_V
041721583D	2359_1191_1546	13	NA	O12	IPC Succeeded	25.727	Absence	NA	Absence	NA	YC1_V
0417211FF6	2359_1191_1547	8	NA	O11	IPC Succeeded	25.896	Presence	31.455	Presence	31.592	YC1_V
0417213217	2359_1191_1550	16	Female	M14	IPC Succeeded	29.407	Absence	NA	Absence	NA	YC1_V
04172132C5	2359_1191_1551	14	Female	M13	IPC Succeeded	27.583	Absence	NA	Absence	NA	YC1_V
041721259D	2359_1191_1552	23	NA	N14	IPC Succeeded	25.414	Absence	NA	Absence	NA	YC1_V
0417213DB2	2359_1191_1553	4	Male	N13	IPC Succeeded	26.583	Presence	32.361	Presence	32.921	YC1_V
041721388F	2359_1191_1554	2	Male	O14	IPC Succeeded	26.306	Presence	32.946	Presence	32.931	YC1_V
0417211E9F	2359_1191_1555	6	NA	O13	IPC Succeeded	25.888	Presence	31.562	Presence	32.074	YC1_V
041721270E	2359_1191_1558	29	Male	M16	IPC Failed	NA	Presence	NA	Presence	NA	YC1_V
041721570F	2359_1191_1559	28	Female?	M15	IPC Succeeded	26.858	Absence	NA	Absence	NA	YC1_V
0417212944	2359_1191_1560	29	Female	N16	IPC Succeeded	26.536	Absence	NA	Absence	NA	YC1_V
04172152EC	2359_1191_1561	22	Female	N15	IPC Succeeded	27.005	Presence	NA	Presence	NA	YC1_V
04172145A0	2359_1191_1562	30	NA	O16	IPC Succeeded	26.084	Presence	32.103	Presence	32.674	YC1_V
0417215424	2359_1191_1563	29	Female	O15	IPC Succeeded	25.567	Absence	NA	Absence	NA	YC1_V
0417214B24	2359_1191_1566	22	Female	M18	IPC Succeeded	26.337	Absence	NA	Absence	NA	YC1_V
041721287F	2359_1191_1567	20	Female?	M17	IPC Succeeded	26.713	Absence	NA	Absence	NA	YC1_V
0417210EEF	2359_1191_1568	8	Male	N18	IPC Succeeded	25.591	Presence	31.317	Presence	31.864	YC1_V
0417212E79	2359_1191_1569	8	Female	N17	IPC Succeeded	25.631	Absence	NA	Absence	NA	YC1_V
0417215E9D	2359_1191_1570	13	Male	O18	IPC Succeeded	25.796	Presence	31.52	Presence	32.035	YC1_V
0417210733	2359_1191_1571	2	Female	O17	IPC Succeeded	25.215	Absence	NA	Absence	NA	YC1_V
0417213953	2359_1191_1574	26	Female	M20	IPC Succeeded	26.212	Presence	31.976	Presence	32.166	YC1_V
0417213150	2359_1191_1575	26	Female?	M19	IPC Succeeded	26.882	Absence	NA	Absence	NA	YC1_V
04172124E6	2359_1191_1576	8	NA	N20	IPC Succeeded	25.804	Absence	NA	Absence	NA	YC1_V
0417214FCF	2359_1191_1577	2	NA	N19	IPC Succeeded	26.258	Absence	NA	Absence	NA	YC1_V
0417215BBF	2359_1191_1578	16	Female	O20	IPC Succeeded	25.76	Absence	NA	Absence	NA	YC1_V
0417212C26	2359_1191_1579	7	Female	O19	IPC Succeeded	25.598	Absence	NA	Absence	NA	YC1_V
0417211304	2359_1191_1582	22	NA	M22	IPC Succeeded	27.001	Presence	33.016	Presence	33.492	YC1_V
0417213707	2359_1191_1583	15	NA	M21	IPC Succeeded	26.283	Presence	31.961	Presence	32.795	YC1_V
0417211DF0	2359_1191_1584	1	NA	N22	IPC Succeeded	25.178	Absence	NA	Absence	NA	YC1_V
04172111D2	2359_1191_1585	23	Female	N21	IPC Succeeded	25.426	Presence	NA	Absence	NA	YC1_V
04172112F0	2359_1191_1586	18	Female	O22	IPC Succeeded	25.358	Absence	NA	Absence	NA	YC1_V
0417213668	2359_1191_1587	20	Female	O21	IPC Succeeded	25.943	Absence	NA	Absence	NA	YC1_V
0417213156	2359_1191_1590	14	Male	M24	IPC Succeeded	27.218	Presence	32.087	Presence	32.005	YC1_V
0417213C2D	2359_1191_1591	27	NA	M23	IPC Succeeded	26.452	Presence	32.71	Presence	32.9	YC1_V
0417214859	2359_1191_1592	30	NA	N24	IPC Succeeded	25.706	Absence	NA	Absence	NA	YC1_V
041721393D	2359_1191_1593	21	NA	N23	IPC Succeeded	25.887	Absence	NA	Absence	NA	YC1_V
04172117F7	2359_1191_1594	30	Female	O24	IPC Succeeded	26.301	Absence	NA	Absence	NA	YC1_V
0417210C0B	2359_1191_1595	5	Male	O23	IPC Succeeded	25.387	Presence	31.559	Presence	31.66	YC1_V
0417210AB5	2359_1192_1598	15	NA	I1	IPC Succeeded	27.235	Presence	33.671	Presence	34.605	YC1_V
0417215835	2359_1192_1599	11	Male	J2	IPC Succeeded	27.915	Presence	34.263	Presence	36.068	YC1_V
0417210E74	2359_1192_1600	1	Female	J1	IPC Succeeded	26.814	Presence	NA	Absence	NA	YC1_V
0417213E62	2360_1192_1601	7	NA	K1	IPC Succeeded	27.719	Presence	33.73	Presence	34.86	YC1_V
0417213443	2360_1192_1602	8	NA	L2	IPC Succeeded	25.503	Presence	31.909	Presence	32.003	YC1_V
0417215EF8	2360_1192_1603	21	Female	L1	IPC Failed	37.011	Unconfirmed	NA	Presence	NA	YC1_V
0417215A59	2360_1192_1604	1	Male	I4	IPC Succeeded	27.2	Presence	33.589	Presence	34.493	YC1_V
0417213667	2360_1192_1605	6	NA	I3	IPC Succeeded	25.926	Presence	31.8	Presence	32.677	YC1_V
0417215066	2360_1192_1606	7	Female	J4	IPC Succeeded	26.227	Absence	NA	Absence	NA	YC1_V
04172158B9	2360_1192_1607	1	Male	J3	IPC Succeeded	26.609	Presence	32.864	Presence	33.469	YC1_V
0417212E73	2360_1192_1608	13	Male	K4	IPC Succeeded	25.314	Presence	31.202	Presence	31.941	YC1_V
0417215F9A	2360_1192_1609	17	NA	K3	IPC Succeeded	27.423	Absence	NA	Absence	NA	YC1_V
04172120B0	2360_1192_1610	8	NA	L4	IPC Succeeded	25.764	Absence	NA	Absence	NA	YC1_V
041721338B	2360_1192_1611	6	Male	L3	IPC Succeeded	25.791	Presence	31.582	Presence	32.133	YC1_V
0417210CFB	2360_1192_1612	27	Female	I6	IPC Succeeded	28.309	Presence	34.648	Presence	35.537	YC1_V
0417212223	2360_1192_1613	23	Male	I5	IPC Succeeded	28.441	Presence	34.177	Presence	35.729	YC1_V
0417211FFD	2360_1192_1614	29	Female	J6	IPC Succeeded	30.206	Absence	NA	Absence	NA	YC1_V
041721271B	2360_1192_1615	27	Female	J5	IPC Succeeded	29.306	Presence	33.965	Presence	35.105	YC1_V
0417215C9D	2360_1192_1616	30	NA	K6	IPC Succeeded	28.802	Presence	34.496	Presence	34.799	YC1_V
0417211569	2360_1192_1617	21	NA	K5	IPC Succeeded	27.625	Presence	33.789	Presence	34.452	YC1_V
0417213C37	2360_1192_1618	16	Male	L6	IPC Failed	NA	Presence	NA	Unconfirmed	NA	YC1_V
0417214BD6	2360_1192_1619	10	Female?	L5	IPC Succeeded	25.259	Absence	NA	Absence	NA	YC1_V
041721216E	2360_1192_1620	10	NA	I8	IPC Succeeded	27.562	Absence	NA	Absence	NA	YC1_V
0417215C44	2360_1192_1621	11	Female	I7	IPC Succeeded	27.619	Absence	NA	Absence	NA	YC1_V
0417210E87	2360_1192_1622	15	Female	J8	IPC Succeeded	27.269	Absence	NA	Absence	NA	YC1_V
0417212DA7	2360_1192_1623	8	NA	J7	IPC Succeeded	27.323	Presence	NA	Absence	NA	YC1_V
041721321D	2360_1192_1624	19	Female	K8	IPC Succeeded	26.244	Absence	NA	Absence	NA	YC1_V
0417215A58	2360_1192_1625	3	NA	K7	IPC Succeeded	27.827	Absence	NA	Absence	NA	YC1_V
0417211A85	2360_1192_1626	21	NA	L8	IPC Failed	NA	Presence	NA	Presence	NA	YC1_V
0417210DFB	2360_1192_1627	16	Female?	L7	IPC Succeeded	26.85	Absence	NA	Absence	NA	YC1_V
041721459A	2360_1192_1628	16	Female	I10	IPC Succeeded	29.156	Presence	NA	Absence	NA	YC1_V
0417211757	2360_1192_1629	6	NA	I9	IPC Succeeded	28.048	Absence	NA	Absence	NA	YC1_V
0417214BBE	2360_1192_1630	4	NA	J10	IPC Succeeded	27.878	Absence	NA	Absence	NA	YC1_V
0417215C40	2360_1192_1631	13	Male?	J9	IPC Succeeded	27.322	Presence	33.133	Presence	34.569	YC1_V
04172157B0	2360_1192_1632	9	NA	K10	IPC Succeeded	25.554	Presence	31.309	Presence	32.173	YC1_V
0417215DE6	2360_1192_1633	15	NA	K9	IPC Succeeded	27.279	Presence	33.432	Presence	34.004	YC1_V
0417210C8D	2360_1192_1634	9	NA	L10	IPC Succeeded	28.279	Presence	33.67	Presence	34.719	YC1_V
0417212938	2360_1192_1635	16	Male	L9	IPC Succeeded	27.365	Presence	33.091	Presence	33.761	YC1_V
0417213DAC	2360_1192_1636	9	Female?	I12	IPC Succeeded	28.084	Absence	NA	Absence	NA	YC1_V
0417215F4A	2360_1192_1637	22	Male	I11	IPC Succeeded	28.939	Presence	34.741	Presence	35.99	YC1_V
041721271E	2360_1192_1638	18	Male	J12	IPC Succeeded	28.505	Presence	33.973	Presence	35.243	YC1_V
0417211566	2360_1192_1639	1	Female?	J11	IPC Succeeded	26.729	Absence	NA	Absence	NA	YC1_V
041721394E	2360_1192_1640	23	Female	K12	IPC Succeeded	29.017	Absence	NA	Absence	NA	YC1_V
041721270C	2360_1192_1641	14	Female	K11	IPC Succeeded	27.524	Presence	33.106	Presence	34.031	YC1_V
041721264F	2360_1192_1642	7	NA	L12	IPC Succeeded	27.136	Presence	33.131	Presence	33.501	YC1_V
0417210962	2360_1192_1643	16	NA	L11	IPC Failed	36.971	Presence	39.215	Unconfirmed	NA	YC1_V
041721142C	2360_1192_1644	3	Female?	I14	IPC Succeeded	28.466	Absence	NA	Absence	NA	YC1_V
0417212373	2360_1192_1645	23	Female	I13	IPC Succeeded	28.876	Presence	NA	Absence	NA	YC1_V
0417214E6A	2360_1192_1646	26	Male	J14	IPC Succeeded	29.434	Presence	33.544	Presence	33.488	YC1_V
0417214A7C	2360_1192_1647	14	Male	J13	IPC Succeeded	28.291	Presence	33.346	Presence	33.55	YC1_V
0417213721	2360_1192_1648	8	Female?	K14	IPC Succeeded	28.709	Absence	NA	Absence	NA	YC1_V
0417211253	2360_1192_1649	22	NA	K13	IPC Succeeded	28.816	Presence	34.287	Presence	34.791	YC1_V
0417210B8E	2360_1192_1650	2	Female	L14	IPC Succeeded	28.029	Presence	NA	Absence	NA	YC1_V
0417215829	2360_1192_1651	20	Male	L13	IPC Succeeded	28.451	Presence	34.059	Presence	34.817	YC1_V
0417215DDC	2360_1192_1652	21	Female	I16	IPC Succeeded	30.161	Presence	NA	Absence	NA	YC1_V
0417214DC5	2360_1192_1653	3	Female	I15	IPC Succeeded	27.675	Absence	NA	Absence	NA	YC1_V
0417215E3F	2360_1192_1654	8	Male	J16	IPC Succeeded	26.496	Presence	32.636	Presence	33.298	YC1_V
0417213159	2360_1192_1655	4	NA	J15	IPC Succeeded	27.674	Absence	NA	Absence	NA	YC1_V
0417214592	2360_1192_1656	22	Female	K16	IPC Succeeded	28.611	Absence	NA	Absence	NA	YC1_V
0417215D77	2360_1192_1657	6	NA	K15	IPC Succeeded	27.082	Absence	NA	Absence	NA	YC1_V
0417214903	2360_1192_1658	27	Male	L16	IPC Succeeded	28.141	Presence	32.939	Presence	32.725	YC1_V
04172151A6	2360_1192_1659	21	NA	L15	IPC Failed	NA	Unconfirmed	NA	Unconfirmed	NA	YC1_V
0417215D79	2360_1192_1660	27	Female	I18	IPC Succeeded	28.242	Presence	32.485	Presence	32.834	YC1_V
0417210E7D	2360_1192_1661	29	Female	I17	IPC Succeeded	27.617	Absence	NA	Absence	NA	YC1_V
0417210905	2360_1192_1662	20	Female	J18	IPC Succeeded	26.412	Absence	NA	Absence	NA	YC1_V
0417212CF1	2360_1192_1663	26	Male	J17	IPC Succeeded	26.696	Presence	32.435	Presence	33.032	YC1_V
0417212212	2360_1192_1664	16	Male	K18	IPC Succeeded	27.451	Presence	32.843	Presence	33.682	YC1_V
0417215554	2360_1192_1665	14	Male	K17	IPC Succeeded	28.048	Presence	34.088	Presence	34.61	YC1_V
04172116AB	2360_1192_1666	10	Male	L18	IPC Succeeded	26.849	Presence	32.781	Presence	33.142	YC1_V
0417211612	2360_1192_1667	22	NA	L17	IPC Succeeded	27.673	Presence	NA	Absence	NA	YC1_V
04172135AE	2360_1192_1668	13	Male?	I20	IPC Succeeded	27.3	Presence	33.085	Presence	34.12	YC1_V
0417211605	2360_1192_1669	21	Female	I19	IPC Succeeded	28.032	Absence	NA	Absence	NA	YC1_V
0417215A43	2360_1192_1670	2	Male	J20	IPC Succeeded	27.131	Presence	33.193	Presence	33.998	YC1_V
0417215B42	2360_1192_1671	23	Male	J19	IPC Succeeded	27.756	Presence	33.472	Presence	34.727	YC1_V
041721237A	2360_1192_1672	30	NA	K20	IPC Succeeded	28.104	Absence	NA	Absence	NA	YC1_V
0417212888	2360_1192_1673	28	NA	K19	IPC Succeeded	28.695	Presence	33.835	Presence	35.14	YC1_V
0417211D3A	2360_1192_1674	8	Male?	L20	IPC Succeeded	34.921	Absence	NA	Absence	NA	YC1_V
0417213155	2360_1192_1675	15	NA	L19	IPC Succeeded	26.408	Absence	NA	Absence	NA	YC1_V
04172154C8	2360_1192_1676	19	NA	I22	IPC Succeeded	26.551	Absence	NA	Absence	NA	YC1_V
0417213898	2360_1192_1677	8	Male	I21	IPC Succeeded	26.983	Presence	32.968	Presence	34.141	YC1_V
0417211F4E	2360_1192_1678	20	Female	J22	IPC Succeeded	26.929	Absence	NA	Absence	NA	YC1_V
0417213665	2360_1192_1679	15	NA	J21	IPC Succeeded	26.267	Presence	32.098	Presence	33.126	YC1_V
0417214C78	2360_1192_1680	1	Female?	K22	IPC Succeeded	26.966	Absence	NA	Absence	NA	YC1_V
0417213F26	2361_1192_1681	1	NA	K21	IPC Succeeded	28.752	Presence	NA	Absence	NA	YC1_V
04172151BE	2361_1192_1682	4	Male	L22	IPC Succeeded	27.26	Presence	33.409	Presence	34.182	YC1_V
0417212891	2361_1192_1683	3	NA	L21	IPC Succeeded	28.632	Presence	NA	Absence	NA	YC1_V
0417210730	2361_1192_1684	7	Female	I24	IPC Succeeded	27.356	Absence	NA	Absence	NA	YC1_V
04172137CD	2361_1192_1685	14	Male	I23	IPC Succeeded	27.583	Presence	33.687	Presence	34.614	YC1_V
04172147A2	2361_1192_1686	7	NA	J24	IPC Succeeded	27.801	Presence	34.105	Presence	34.86	YC1_V
0417211941	2361_1192_1687	13	Male?	J23	IPC Succeeded	27.502	Presence	33.675	Presence	34.403	YC1_V
0417214C77	2361_1192_1688	1	Male	K24	IPC Succeeded	28.341	Presence	34.739	Presence	34.796	YC1_V
04172135AF	2361_1192_1689	7	NA	K23	IPC Succeeded	29.648	Absence	NA	Absence	NA	YC1_V
0417211C98	2361_1192_1690	10	Male	L24	IPC Succeeded	28.384	Presence	34.278	Presence	34.385	YC1_V
0417215111	2361_1192_1691	17	Female	L23	IPC Succeeded	27.259	Absence	NA	Absence	NA	YC1_V
04172149C0	2361_1193_1692	16	Female	E1	IPC Succeeded	25.396	Absence	NA	Absence	NA	YC1_V
04172109D1	2361_1193_1693	6	NA	F2	IPC Succeeded	26.226	Presence	32.474	Presence	32.598	YC1_V
041721364E	2361_1193_1694	15	NA	F1	IPC Succeeded	25.237	Presence	31.578	Presence	31.689	YC1_V
0417211E9B	2361_1193_1695	4	Male	G2	IPC Succeeded	26.985	Presence	33.286	Presence	34.125	YC1_V
0417210C8B	2361_1193_1696	7	Male?	G1	IPC Succeeded	26.172	Presence	32.043	Presence	32.681	YC1_V
04172127C5	2361_1193_1697	16	Male?	H2	IPC Succeeded	27.302	Presence	33.437	Presence	33.886	YC1_V
0417212946	2361_1193_1698	18	Female	H1	IPC Succeeded	25.84	Absence	NA	Absence	NA	YC1_V
0417211D45	2361_1193_1699	10	Male	E4	IPC Succeeded	25.771	Presence	31.972	Presence	32.231	YC1_V
041721571F	2361_1193_1700	4	Male	E3	IPC Succeeded	26.597	Presence	33.093	Presence	33.025	YC1_V
0417214704	2361_1193_1701	8	Female	F4	IPC Succeeded	26.938	Absence	NA	Absence	NA	YC1_V
04172124EC	2361_1193_1702	18	NA	F3	IPC Succeeded	26.042	Absence	NA	Absence	NA	YC1_V
04172124F5	2361_1193_1703	18	Female	G4	IPC Succeeded	26.703	Absence	NA	Absence	NA	YC1_V
0417213F18	2361_1193_1704	22	Female?	G3	IPC Succeeded	26.782	Absence	NA	Absence	NA	YC1_V
0417214BBD	2361_1193_1705	18	Male	H4	IPC Succeeded	26.057	Presence	32.269	Presence	33.026	YC1_V
04172132BC	2361_1193_1706	6	NA	H3	IPC Succeeded	26.271	Presence	32.37	Presence	32.96	YC1_V
04172134F5	2361_1193_1707	18	Male	E6	IPC Succeeded	25.936	Presence	32.405	Presence	32.672	YC1_V
0417215115	2361_1193_1708	5	NA	E5	IPC Succeeded	27.524	Absence	NA	Absence	NA	YC1_V
04172109C8	2361_1193_1709	26	Male	F6	IPC Succeeded	27.802	Presence	31.103	Presence	31.616	YC1_V
0417215EFC	2361_1193_1710	27	NA	F5	IPC Succeeded	27.441	Presence	33.751	Presence	33.789	YC1_V
0417211BD6	2361_1193_1711	22	Male?	G6	IPC Succeeded	26.847	Presence	32.805	Presence	32.987	YC1_V
0417215BC3	2361_1193_1712	21	Male	G5	IPC Succeeded	27.39	Presence	33.382	Presence	34.464	YC1_V
0417214D15	2361_1193_1713	2	Male	H6	IPC Succeeded	26.952	Presence	33.456	Presence	34.289	YC1_V
0417215AC4	2361_1193_1714	1	NA	H5	IPC Succeeded	25.776	Presence	32.067	Presence	32.184	YC1_V
041721442C	2361_1193_1715	15	Male?	E8	IPC Succeeded	26.098	Presence	32.253	Presence	32.97	YC1_V
04172135A5	2361_1193_1716	15	NA	E7	IPC Succeeded	25.933	Absence	NA	Absence	NA	YC1_V
0417211D42	2361_1193_1717	1	Female	F8	IPC Succeeded	25.514	Absence	NA	Absence	NA	YC1_V
04172155F6	2361_1193_1718	8	NA	F7	IPC Succeeded	25.514	Presence	31.498	Presence	32.116	YC1_V
0417214857	2361_1193_1719	15	Female	G8	IPC Succeeded	25.632	Absence	NA	Absence	NA	YC1_V
0417211128	2361_1193_1720	2	Female?	G7	IPC Succeeded	26.007	Absence	NA	Absence	NA	YC1_V
041721594F	2361_1193_1721	7	Female	H8	IPC Succeeded	26.253	Absence	NA	Absence	NA	YC1_V
04172135A2	2361_1193_1722	10	NA	H7	IPC Succeeded	25.971	Absence	NA	Absence	NA	YC1_V
0417211BE1	2361_1193_1723	17	Male?	E10	IPC Succeeded	25.785	Presence	31.552	Presence	32.339	YC1_V
0417210A44	2361_1193_1724	20	Male	E9	IPC Succeeded	25.718	Presence	31.587	Presence	32.161	YC1_V
0417210A39	2361_1193_1725	26	NA	F10	IPC Succeeded	26.031	Presence	31.912	Presence	32.595	YC1_V
0417210B92	2361_1193_1726	30	NA	F9	IPC Succeeded	25.353	Presence	31.259	Presence	31.562	YC1_V
0417211931	2361_1193_1727	16	Male	G10	IPC Succeeded	27.19	Presence	33.007	Presence	33.626	YC1_V
0417212384	2361_1193_1728	27	Female	G9	IPC Succeeded	26.522	Absence	NA	Absence	NA	YC1_V
0417214E7A	2361_1193_1729	12	Male	H10	IPC Succeeded	26.012	Presence	30.307	Presence	30.686	YC1_V
0417214DD1	2361_1193_1730	2	NA	H9	IPC Succeeded	25.973	Absence	NA	Absence	NA	YC1_V
0417212FD8	2361_1193_1731	20	Female	E12	IPC Succeeded	25.595	Absence	NA	Absence	NA	YC1_V
0417212CFA	2361_1193_1732	1	NA	E11	IPC Succeeded	26.003	Presence	31.889	Presence	32.432	YC1_V
0417211753	2361_1193_1733	14	NA	F12	IPC Succeeded	25.259	Presence	31.494	Presence	31.947	YC1_V
0417212432	2361_1193_1734	21	NA	F11	IPC Succeeded	25.817	Presence	31.857	Presence	31.87	YC1_V
04172158B2	2361_1193_1735	30	NA	G12	IPC Succeeded	25.794	Presence	NA	Absence	NA	YC1_V
0417210DF4	2361_1193_1736	10	Male	G11	IPC Succeeded	25.832	Presence	31.915	Presence	32.91	YC1_V
0417211E99	2361_1193_1737	20	Female	H12	IPC Succeeded	25.938	Absence	NA	Absence	NA	YC1_V
0417210F04	2361_1193_1738	29	Female?	H11	IPC Succeeded	25.553	Absence	NA	Absence	NA	YC1_V
04172110A7	2361_1193_1739	23	Female	E14	IPC Succeeded	29.536	Absence	NA	Absence	NA	YC1_V
0417213A05	2361_1193_1740	15	NA	E13	IPC Failed	NA	Unconfirmed	NA	Unconfirmed	NA	YC1_V
04172116A5	2361_1193_1741	8	Male?	F14	IPC Succeeded	28.069	Presence	34.496	Presence	36.474	YC1_V
0417210C04	2361_1193_1742	1	NA	F13	IPC Succeeded	26.328	Presence	32.55	Presence	33.85	YC1_V
0417213940	2361_1193_1743	2	NA	G14	IPC Succeeded	26.854	Presence	NA	Presence	NA	YC1_V
0417212379	2361_1193_1744	7	Male?	G13	IPC Succeeded	25.846	Presence	32.214	Presence	32.605	YC1_V
041721314C	2361_1193_1745	7	NA	H14	IPC Succeeded	26.778	Presence	32.759	Presence	33.156	YC1_V
0417213446	2361_1193_1746	7	NA	H13	IPC Succeeded	26.349	Absence	NA	Absence	NA	YC1_V
0417215F01	2361_1193_1747	19	Male	E16	IPC Succeeded	25.645	Presence	31.753	Presence	31.912	YC1_V
0417213F1E	2361_1193_1748	17	Male	E15	IPC Succeeded	25.776	Presence	31.817	Presence	32.436	YC1_V
0417212669	2361_1193_1749	15	Female?	F16	IPC Succeeded	25.013	Presence	NA	Absence	NA	YC1_V
041721442E	2361_1193_1750	11	Male	F15	IPC Succeeded	25.377	Presence	31.784	Presence	31.494	YC1_V
0417213715	2361_1193_1751	19	NA	G16	IPC Succeeded	26.04	Presence	31.772	Presence	32.54	YC1_V
04172139FB	2361_1193_1752	3	Female	G15	IPC Succeeded	26.079	Presence	NA	Absence	NA	YC1_V
04172135B0	2361_1193_1753	6	NA	H16	IPC Succeeded	25.65	Presence	31.791	Presence	32.07	YC1_V
0417213D9D	2361_1193_1754	23	Male	H15	IPC Succeeded	25.814	Presence	32.467	Presence	32.341	YC1_V
0417211E97	2361_1193_1755	22	Male	E18	IPC Succeeded	25.502	Presence	31.562	Presence	32.376	YC1_V
041721437D	2361_1193_1756	22	Male	E17	IPC Succeeded	25.776	Presence	32.159	Presence	32.896	YC1_V
0417215AD5	2361_1193_1757	2	Male	F18	IPC Succeeded	26.037	Presence	32.048	Presence	33.489	YC1_V
0417215AD4	2361_1193_1758	20	Female?	F17	IPC Succeeded	25.19	Absence	NA	Absence	NA	YC1_V
0417215AAE	2361_1193_1759	14	Female	G18	IPC Succeeded	26.384	Presence	32.218	Presence	32.989	YC1_V
0417214B1F	2361_1193_1760	14	Female	G17	IPC Succeeded	25.315	Absence	NA	Absence	NA	YC1_V
0417212FE7	2362_1193_1761	23	Female?	H17	IPC Succeeded	25.712	Absence	NA	Absence	NA	YC1_V
0417214152	2362_1193_1762	13	Male	E20	IPC Succeeded	25.196	Presence	31.278	Presence	31.69	YC1_V
0417211D3F	2362_1193_1763	2	Female	E19	IPC Succeeded	25.225	Absence	NA	Absence	NA	YC1_V
0417215C3D	2362_1193_1764	4	NA	F20	IPC Succeeded	25.281	Absence	NA	Absence	NA	YC1_V
0417212DA5	2362_1193_1765	2	Male	F19	IPC Succeeded	26.027	Presence	31.998	Presence	32.263	YC1_V
041721510D	2362_1193_1766	4	Female	G20	IPC Succeeded	26.129	Absence	NA	Absence	NA	YC1_V
0417210F77	2362_1193_1767	30	Male	G19	IPC Succeeded	25.716	Presence	31.533	Presence	32.093	YC1_V
0417211302	2362_1193_1768	16	Male	H20	IPC Succeeded	25.995	Presence	31.907	Presence	32.579	YC1_V
04172144ED	2362_1193_1769	27	Male	H19	IPC Succeeded	25.963	Presence	30.717	Presence	30.884	YC1_V
04172146F2	2362_1193_1770	29	Male	E22	IPC Succeeded	25.459	Presence	31.697	Presence	32.163	YC1_V
0417214F2A	2362_1193_1771	22	NA	E21	IPC Succeeded	25.866	Absence	NA	Absence	NA	YC1_V
0417212E62	2362_1193_1772	16	NA	F22	IPC Succeeded	24.796	Presence	30.847	Presence	31.738	YC1_V
0417215AC6	2362_1193_1773	27	NA	F21	IPC Succeeded	25.172	Presence	31.443	Presence	31.635	YC1_V
0417214F1F	2362_1193_1774	15	NA	G22	IPC Succeeded	25.691	Presence	31.776	Presence	32.389	YC1_V
0417213152	2362_1193_1775	1	NA	G21	IPC Succeeded	25.639	Absence	NA	Absence	NA	YC1_V
0417214656	2362_1193_1776	17	NA	H22	IPC Succeeded	25.272	Presence	31.745	Presence	32.432	YC1_V
0417213664	2362_1193_1777	8	NA	H21	IPC Succeeded	25.955	Presence	32.199	Presence	32.587	YC1_V
0417213726	2362_1193_1778	10	Male	E24	IPC Succeeded	24.734	Presence	31.026	Presence	31.488	YC1_V
04172116AE	2362_1193_1779	8	NA	E23	IPC Succeeded	24.899	Presence	31.231	Presence	31.304	YC1_V
0417215839	2362_1193_1780	15	NA	F24	IPC Succeeded	25.982	Absence	NA	Absence	NA	YC1_V
0417211DE4	2362_1193_1781	5	NA	F23	IPC Succeeded	25.472	Absence	NA	Absence	NA	YC1_V
041721101D	2362_1193_1782	14	Male	G24	IPC Succeeded	25.413	Presence	30.193	Presence	30.776	YC1_V
041721371F	2362_1193_1783	1	NA	G23	IPC Succeeded	25.196	Absence	NA	Absence	NA	YC1_V
0417213CE8	2362_1193_1784	15	Male	H24	IPC Succeeded	25.731	Presence	31.897	Presence	32.253	YC1_V
0417213C2B	2362_1193_1785	2	Female	H23	IPC Succeeded	26.044	Absence	NA	Absence	NA	YC1_V
04172137CF	2362_1194_1786	12	NA	A1	IPC Succeeded	26.095	Presence	32.085	Presence	32.466	YC1_V
0417215CAB	2362_1194_1787	23	Male	B2	IPC Succeeded	26.483	Presence	32.916	Presence	33.059	YC1_V
0417211D3C	2362_1194_1788	9	NA	B1	IPC Succeeded	27.019	Absence	NA	Absence	NA	YC1_V
041721189B	2362_1194_1789	21	NA	C2	IPC Succeeded	27.884	Presence	34.731	Presence	34.434	YC1_V
04172144E4	2362_1194_1790	26	NA	C1	IPC Succeeded	27.414	Presence	32.453	Presence	32.546	YC1_V
041721342E	2362_1194_1791	29	NA	D2	IPC Succeeded	26.115	Presence	32.283	Presence	32.21	YC1_V
0417215D1A	2362_1194_1792	20	Male	D1	IPC Succeeded	24.61	Presence	31.072	Presence	31.265	YC1_V
0417212B68	2362_1194_1793	11	Female	A4	IPC Succeeded	25.513	Absence	NA	Absence	NA	YC1_V
0417215257	2362_1194_1794	18	Male?	A3	IPC Succeeded	26.052	Presence	32.32	Presence	31.807	YC1_V
04172127C8	2362_1194_1795	1	Male?	B4	IPC Succeeded	27.345	Presence	33.992	Presence	33.503	YC1_V
04172122D3	2362_1194_1796	15	NA	B3	IPC Succeeded	26.84	Presence	32.988	Presence	32.982	YC1_V
041721542B	2362_1194_1797	11	NA	C4	IPC Succeeded	26.756	Absence	NA	Absence	NA	YC1_V
0417214E7F	2362_1194_1798	17	Female	C3	IPC Succeeded	26.09	Absence	NA	Absence	NA	YC1_V
0417213219	2362_1194_1799	18	Male	D4	IPC Succeeded	25.858	Presence	31.976	Presence	32.546	YC1_V
04172154B5	2362_1194_1800	3	Female	D3	IPC Succeeded	25.966	Absence	NA	Absence	NA	YC1_V
0417210A3A	2362_1194_1801	16	Male	A6	IPC Succeeded	27.815	Presence	33.644	Presence	34.287	YC1_V
0417213164	2362_1194_1802	18	Male	A5	IPC Failed	NA	Unconfirmed	NA	Presence	NA	YC1_V
0417210AA6	2362_1194_1803	11	NA	B6	IPC Failed	39.941	Presence	NA	Presence	NA	YC1_V
0417212CE7	2362_1194_1804	13	Female	B5	IPC Succeeded	26.642	Absence	NA	Absence	NA	YC1_V
0417210D00	2362_1194_1805	27	Male	C6	IPC Succeeded	27.904	Presence	32.339	Presence	32.737	YC1_V
041721200A	2362_1194_1806	20	Male	C5	IPC Succeeded	26.948	Presence	33.069	Presence	32.592	YC1_V
0417214420	2362_1194_1807	15	NA	D6	IPC Succeeded	25.713	Absence	NA	Absence	NA	YC1_V
0417212664	2362_1194_1808	19	NA	D5	IPC Succeeded	25.623	Presence	32.218	Presence	32.309	YC1_V
04172122BE	2362_1194_1809	4	Female	A8	IPC Succeeded	27.457	Absence	NA	Presence	NA	YC1_V
041721113E	2362_1194_1810	8	Female	A7	IPC Succeeded	27.574	Absence	NA	Absence	NA	YC1_V
0417215EF5	2362_1194_1811	15	NA	B8	IPC Succeeded	27.975	Presence	34.21	Presence	34.335	YC1_V
041721525E	2362_1194_1812	15	NA	B7	IPC Succeeded	26.166	Absence	NA	Absence	NA	YC1_V
0417211097	2362_1194_1813	22	Male	C8	IPC Succeeded	25.39	Presence	31.732	Presence	31.577	YC1_V
0417213F24	2362_1194_1814	4	Male	C7	IPC Succeeded	26.39	Presence	32.705	Presence	32.97	YC1_V
0417211DEC	2362_1194_1815	7	NA	D8	IPC Succeeded	24.99	Presence	31.822	Presence	31.662	YC1_V
0417215721	2362_1194_1816	1	Male	D7	IPC Succeeded	26.513	Presence	32.694	Presence	33.31	YC1_V
0417215834	2362_1194_1817	17	Male	A10	IPC Succeeded	27.999	Presence	33.157	Presence	32.947	YC1_V
0417211388	2362_1194_1818	1	NA	A9	IPC Succeeded	28.784	Presence	34.2	Presence	33.305	YC1_V
0417211602	2362_1194_1819	22	Male	B10	IPC Failed	37.335	Presence	NA	Unconfirmed	NA	YC1_V
0417212160	2362_1194_1820	21	NA	B9	IPC Succeeded	26.756	Presence	32.606	Presence	32.726	YC1_V
041721221A	2362_1194_1821	20	Female	C10	IPC Succeeded	26.722	Absence	NA	Absence	NA	YC1_V
0417214F17	2362_1194_1822	3	Female	C9	IPC Succeeded	26.57	Absence	NA	Absence	NA	YC1_V
041721156D	2362_1194_1823	15	NA	D10	IPC Succeeded	26.641	Presence	32.366	Presence	32.904	YC1_V
04172109D5	2362_1194_1824	10	Male?	D9	IPC Succeeded	26.921	Presence	32.636	Presence	33.044	YC1_V
0417212939	2362_1194_1825	17	Female	A12	IPC Failed	27.125	Unconfirmed	NA	Presence	NA	YC1_V
04172158B8	2362_1194_1826	2	Female	A11	IPC Succeeded	26.262	Absence	NA	Presence	NA	YC1_V
0417215CA0	2362_1194_1827	29	Female	B12	IPC Succeeded	25.883	Absence	NA	Absence	NA	YC1_V
0417215381	2362_1194_1828	22	Male	B11	IPC Succeeded	25.636	Presence	31.604	Presence	31.656	YC1_V
0417210AAF	2362_1194_1829	14	Female	C12	IPC Succeeded	25.166	Absence	NA	Absence	NA	YC1_V
0417210B23	2362_1194_1830	11	NA	C11	IPC Succeeded	25.17	Absence	NA	Absence	NA	YC1_V
0417215952	2362_1194_1831	11	Male	D12	IPC Succeeded	26.824	Presence	32.984	Presence	33.246	YC1_V
0417211564	2362_1194_1832	2	Female	D11	IPC Succeeded	26.673	Absence	NA	Absence	NA	YC1_V
04172137D2	2362_1194_1833	4	Female	A14	IPC Succeeded	25.722	Absence	NA	Absence	NA	YC1_V
041721243A	2362_1194_1834	17	NA	A13	IPC Succeeded	28.026	Presence	34.203	Presence	33.742	YC1_V
0417210899	2362_1194_1835	1	Female	B14	IPC Succeeded	26.666	Absence	NA	Absence	NA	YC1_V
0417210E71	2362_1194_1836	6	Male	B13	IPC Succeeded	25.758	Presence	32.233	Presence	31.698	YC1_V
0417214598	2362_1194_1837	19	NA	C14	IPC Succeeded	25.429	Presence	31.564	Presence	31.565	YC1_V
0417215E47	2362_1194_1838	9	Female	C13	IPC Succeeded	26.909	Presence	NA	Absence	NA	YC1_V
0417213F13	2362_1194_1839	6	Male	D14	IPC Succeeded	26.329	Presence	32.572	Presence	32.281	YC1_V
0417211D30	2362_1194_1840	7	Female	D13	IPC Succeeded	26.86	Presence	NA	Absence	NA	YC1_V
0417210963	2363_1194_1841	5	NA	A15	IPC Succeeded	26.005	Absence	NA	Absence	NA	YC1_V
04172114D3	2363_1194_1842	2	Male	B16	IPC Succeeded	25.165	Presence	31.373	Presence	31.278	YC1_V
0417210C85	2363_1194_1843	18	Female	B15	IPC Succeeded	25.417	Absence	NA	Absence	NA	YC1_V
041721072D	2363_1194_1844	16	Male	C16	IPC Succeeded	24.835	Presence	31.289	Presence	31.244	YC1_V
0417210C03	2363_1194_1845	18	Male?	C15	IPC Succeeded	25.394	Presence	31.541	Presence	31.505	YC1_V
0417212B7F	2363_1194_1846	6	Male	D16	IPC Succeeded	26.959	Presence	33.057	Presence	33.145	YC1_V
0417212F32	2363_1194_1847	27	Male	D15	IPC Succeeded	27.435	Presence	31.463	Presence	30.92	YC1_V
0417215D7B	2363_1194_1848	27	NA	A18	IPC Succeeded	27.671	Absence	NA	Absence	NA	YC1_V
0417212893	2363_1194_1849	21	NA	A17	IPC Succeeded	25.736	Presence	31.941	Presence	31.615	YC1_V
0417215561	2363_1194_1850	21	NA	B18	IPC Succeeded	28.03	Absence	NA	Absence	NA	YC1_V
0417211DDF	2363_1194_1851	18	Female	B17	IPC Succeeded	26.816	Absence	NA	Absence	NA	YC1_V
041721126B	2363_1194_1852	3	NA	C18	IPC Succeeded	25.699	Presence	31.939	Presence	31.864	YC1_V
0417211E9A	2363_1194_1853	14	NA	C17	IPC Succeeded	26.821	Presence	32.527	Presence	33.209	YC1_V
04172114BC	2363_1194_1854	18	NA	D18	IPC Succeeded	26.448	Presence	31.998	Presence	32.396	YC1_V
0417214E77	2363_1194_1855	3	NA	D17	IPC Succeeded	25.679	Absence	NA	Absence	NA	YC1_V
04172142B1	2363_1194_1856	2	Male	A20	IPC Succeeded	26.085	Presence	31.834	Presence	31.719	YC1_V
041721287D	2363_1194_1857	3	NA	A19	IPC Succeeded	25.862	Presence	31.732	Presence	31.811	YC1_V
041721579F	2363_1194_1858	18	Female?	B20	IPC Succeeded	25.921	Absence	NA	Absence	NA	YC1_V
0417215951	2363_1194_1859	4	NA	B19	IPC Succeeded	25.681	Presence	31.488	Presence	31.513	YC1_V
041721458E	2363_1194_1860	20	Female	C20	IPC Succeeded	25.136	Absence	NA	Absence	NA	YC1_V
041721096C	2363_1194_1861	26	Female	C19	IPC Succeeded	25.781	Presence	31.821	Presence	31.959	YC1_V
0417212E6E	2363_1194_1862	18	Male	D20	IPC Succeeded	26.135	Presence	32.071	Presence	32.343	YC1_V
0417214C71	2363_1194_1863	4	NA	D19	IPC Succeeded	26.168	Presence	32.153	Presence	32.697	YC1_V
0417213098	2363_1194_1864	11	NA	A22	IPC Succeeded	27.019	Presence	33.181	Presence	33.529	YC1_V
0417211C83	2363_1194_1865	16	Male?	A21	IPC Succeeded	25.814	Presence	32.044	Presence	31.939	YC1_V
04172122CF	2363_1194_1866	21	Male	B22	IPC Succeeded	25.822	Presence	32.181	Presence	32.183	YC1_V
041721315D	2363_1194_1867	18	NA	B21	IPC Succeeded	25.409	Presence	31.518	Presence	31.739	YC1_V
0417214E7C	2363_1194_1868	8	NA	C22	IPC Succeeded	25.044	Absence	NA	Absence	NA	YC1_V
04172144EA	2363_1194_1869	22	Female	C21	IPC Succeeded	26.005	Absence	NA	Absence	NA	YC1_V
0417210659	2363_1194_1870	6	NA	D22	IPC Succeeded	25.993	Presence	32.311	Presence	32.144	YC1_V
0417211D36	2363_1194_1871	2	NA	D21	IPC Succeeded	24.982	Presence	NA	Absence	NA	YC1_V
04172122D2	2363_1194_1872	9	NA	A24	IPC Succeeded	26.031	Absence	NA	Absence	NA	YC1_V
04172122C7	2363_1194_1873	20	Male	A23	IPC Succeeded	25.801	Presence	32.465	Presence	32	YC1_V
0417211742	2363_1194_1874	30	NA	B24	IPC Succeeded	25.786	Absence	NA	Absence	NA	YC1_V
0417211C87	2363_1194_1875	22	Male	B23	IPC Succeeded	25.787	Presence	32.016	Presence	32.165	YC1_V
04172115FB	2363_1194_1876	2	Male	C24	IPC Succeeded	26.444	Presence	33.129	Presence	33.348	YC1_V
0417215D0D	2363_1194_1877	29	Female	C23	IPC Succeeded	25.335	Absence	NA	Absence	NA	YC1_V
0417211E96	2363_1194_1878	20	NA	D24	IPC Succeeded	25.327	Absence	NA	Absence	NA	YC1_V
0417215A48	2363_1194_1879	19	NA	D23	IPC Succeeded	26.399	Presence	33.072	Presence	33.229	YC1_V
04172122D1	2340_1173_14	16	Female	A4	IPC Failed	NA	Unconfirmed	NA	Unconfirmed	NA	YC1_VI
0417210B98	2340_1173_15	22	NA	A3	IPC Succeeded	26.361	Absence	NA	Absence	NA	YC1_VI
04172130A5	2340_1173_22	6	Male?	A6	IPC Failed	NA	Unconfirmed	NA	Unconfirmed	NA	YC1_VI
0417214FCC	2340_1173_23	16	Male	A5	IPC Succeeded	25.793	Presence	32.029	Presence	32.132	YC1_VI
0417215836	2340_1173_30	23	Male	A8	IPC Succeeded	24.588	Presence	30.403	Presence	30.523	YC1_VI
04172119DF	2340_1173_31	20	Male	A7	IPC Failed	NA	Unconfirmed	NA	Presence	NA	YC1_VI
0417214BCC	2340_1173_38	16	Male	A10	IPC Failed	NA	Unconfirmed	NA	Presence	NA	YC1_VI
0417213722	2340_1173_39	16	Male	A9	IPC Succeeded	26.924	Presence	32.079	Presence	32.523	YC1_VI
0417214DCD	2340_1173_46	12	NA	A12	IPC Succeeded	25.074	Presence	30.279	Presence	29.905	YC1_VI
0417214D19	2340_1173_47	2	Female	A11	IPC Succeeded	25.151	Absence	NA	Presence	NA	YC1_VI
041721072E	2340_1173_54	20	Female	A14	IPC Succeeded	25.329	Absence	NA	Absence	NA	YC1_VI
041721113F	2340_1173_55	30	NA	A13	IPC Succeeded	25.216	Presence	30.661	Presence	30.031	YC1_VI
0417210896	2340_1173_6	30	Female	A2	IPC Succeeded	26.078	Absence	NA	Absence	NA	YC1_VI
0417211885	2340_1173_62	14	Male	A16	IPC Succeeded	23.797	Presence	28.152	Presence	27.64	YC1_VI
041721555F	2340_1173_63	28	NA	A15	IPC Succeeded	24.936	Presence	30.35	Presence	29.6	YC1_VI
04172132C3	2340_1173_7	3	NA	A1	IPC Succeeded	26.658	Absence	NA	Absence	NA	YC1_VI
0417210D7E	2340_1173_70	21	Female	A18	IPC Succeeded	25.048	Absence	NA	Absence	NA	YC1_VI
0417210EED	2340_1173_71	23	Male	A17	IPC Succeeded	25.098	Presence	31.305	Presence	31.193	YC1_VI
0417213886	2340_1173_78	12	Female	A20	IPC Succeeded	25.169	Absence	NA	Absence	NA	YC1_VI
04172111C8	2340_1173_79	4	Male	A19	IPC Failed	NA	Unconfirmed	NA	Unconfirmed	NA	YC1_VI
0417214B11	2341_1173_85	5	Male	A22	IPC Succeeded	25.236	Presence	31.145	Presence	31.401	YC1_VI
0417212B7C	2341_1173_86	27	NA	A21	IPC Failed	NA	Unconfirmed	NA	Unconfirmed	NA	YC1_VI
041721442A	2341_1173_93	3	Male	A24	IPC Succeeded	25.318	Presence	31.286	Presence	31.791	YC1_VI
0417213C2E	2341_1173_94	22	Male	A23	IPC Failed	NA	Unconfirmed	NA	Unconfirmed	NA	YC1_VI
04172147BB	2344_1177_381	6	NA	B2	IPC Succeeded	26.915	Presence	33.395	Presence	34.005	YC1_VI
0417212E70	2344_1177_382	5	Male	B1	IPC Succeeded	27.367	Presence	33.585	Presence	34.178	YC1_VI
0417212CF3	2344_1177_389	8	Male	B4	IPC Succeeded	25.402	Presence	31.842	Presence	31.778	YC1_VI
0417214154	2344_1177_390	5	NA	B3	IPC Succeeded	26.555	Presence	33.265	Presence	33.069	YC1_VI
0417215F96	2344_1177_397	6	NA	B6	IPC Succeeded	24.723	Presence	30.698	Presence	30.077	YC1_VI
0417210B93	2344_1177_398	10	Female?	B5	IPC Succeeded	26.133	Absence	NA	Absence	NA	YC1_VI
041721237D	2345_1177_404	NA	Female	B8	IPC Failed	NA	Unconfirmed	NA	Unconfirmed	NA	YC1_VI
041721372A	2345_1177_405	NA	NA	B7	IPC Failed	NA	Unconfirmed	NA	Unconfirmed	NA	YC1_VI
0417211433	2345_1177_412	NA	Female	B10	IPC Failed	NA	Unconfirmed	NA	Unconfirmed	NA	YC1_VI
0417211423	2345_1177_413	NA	Male	B9	IPC Failed	NA	Unconfirmed	NA	Unconfirmed	NA	YC1_VI
0417210C90	2345_1177_420	NA	Female	B12	IPC Failed	NA	Unconfirmed	NA	Unconfirmed	NA	YC1_VI
0417210B20	2345_1177_421	NA	NA	B11	IPC Failed	NA	Unconfirmed	NA	Unconfirmed	NA	YC1_VI
04172155E7	2345_1177_428	8	NA	B14	IPC Succeeded	25.958	Absence	NA	Absence	NA	YC1_VI
0417211F45	2345_1177_429	12	Female	B13	IPC Succeeded	26.112	Presence	32.026	Presence	32.076	YC1_VI
0417212B72	2345_1177_436	13	NA	B16	IPC Succeeded	25.546	Absence	NA	Absence	NA	YC1_VI
0417215A49	2345_1177_437	11	NA	B15	IPC Succeeded	26.301	Presence	32.444	Presence	32.53	YC1_VI
0417213AB7	2345_1177_444	20	Male	B18	IPC Succeeded	25.947	Presence	32.077	Presence	32.1	YC1_VI
04172134ED	2345_1177_445	7	NA	B17	IPC Succeeded	25.636	Presence	32.064	Presence	32.057	YC1_VI
0417212C2D	2345_1177_452	19	NA	B20	IPC Succeeded	25.092	Presence	31.425	Presence	31.316	YC1_VI
0417214143	2345_1177_453	6	NA	B19	IPC Succeeded	25.503	Absence	NA	Absence	NA	YC1_VI
04172158B4	2345_1177_460	17	Female	B22	IPC Succeeded	25.531	Presence	NA	Presence	NA	YC1_VI
0417215396	2345_1177_461	26	NA	B21	IPC Succeeded	25.648	Presence	30.385	Presence	30.479	YC1_VI
041721510E	2345_1177_468	14	Male	B24	IPC Succeeded	26.694	Presence	32.6	Presence	33.209	YC1_VI
0417210F8B	2345_1177_469	16	Female	B23	IPC Succeeded	25.799	Absence	NA	Absence	NA	YC1_VI
0417213434	2349_1181_757	16	Female	C2	IPC Succeeded	28.68	Absence	NA	Absence	NA	YC1_VI
0417210E85	2349_1181_758	2	Male	C1	IPC Succeeded	27.035	Presence	33.158	Presence	34.697	YC1_VI
04172157A4	2349_1181_765	30	NA	C4	IPC Failed	NA	Unconfirmed	NA	Unconfirmed	NA	YC1_VI
0417211DF1	2349_1181_766	2	Male	C3	IPC Succeeded	27.612	Presence	34.277	Presence	35.071	YC1_VI
0417212FE4	2349_1181_773	19	NA	C6	IPC Succeeded	34.341	Presence	39.321	Presence	NA	YC1_VI
0417213097	2349_1181_774	3	NA	C5	IPC Succeeded	30.038	Absence	NA	Absence	NA	YC1_VI
0417211141	2349_1181_781	14	Male	C8	IPC Succeeded	28.362	Presence	34.012	Presence	34.608	YC1_VI
04172159D5	2349_1181_782	23	Male	C7	IPC Succeeded	27.416	Presence	33.368	Presence	34.182	YC1_VI
0417213954	2349_1181_789	26	Female	C10	IPC Succeeded	27.321	Presence	33.122	Presence	33.743	YC1_VI
0417210B89	2349_1181_790	22	Female	C9	IPC Succeeded	28.188	Absence	NA	Absence	NA	YC1_VI
0417215D84	2349_1181_797	10	Female	C12	IPC Succeeded	25.739	Absence	NA	Absence	NA	YC1_VI
04172157A9	2349_1181_798	2	Male	C11	IPC Succeeded	26.29	Presence	32.188	Presence	32.849	YC1_VI
0417211BD8	2350_1181_804	27	NA	C14	IPC Succeeded	26.43	Presence	30.269	Presence	30.419	YC1_VI
0417213E61	2350_1181_805	4	Female	C13	IPC Succeeded	27.192	Absence	NA	Absence	NA	YC1_VI
0417215676	2350_1181_812	22	NA	C16	IPC Succeeded	27.916	Presence	34.085	Presence	34.297	YC1_VI
041721366A	2350_1181_813	19	Male?	C15	IPC Succeeded	28.199	Presence	34.888	Presence	35.483	YC1_VI
0417213B75	2350_1181_820	10	Female	C18	IPC Succeeded	27.777	Absence	NA	Absence	NA	YC1_VI
0417211B2F	2350_1181_821	6	NA	C17	IPC Succeeded	28.938	Presence	35.311	Presence	36.824	YC1_VI
04172129F0	2350_1181_828	30	Male	C20	IPC Succeeded	25.987	Presence	32.154	Presence	32.348	YC1_VI
0417210B9E	2350_1181_829	26	Male	C19	IPC Succeeded	30.219	Presence	32.321	Presence	35.259	YC1_VI
0417212942	2350_1181_836	12	Female	C22	IPC Succeeded	25.594	Absence	NA	Absence	NA	YC1_VI
0417212654	2350_1181_837	3	Female	C21	IPC Succeeded	25.796	Absence	NA	Absence	NA	YC1_VI
04172154C6	2350_1181_844	13	NA	C24	IPC Succeeded	27.32	Absence	NA	Absence	NA	YC1_VI
04172147B7	2350_1181_845	27	NA	C23	IPC Succeeded	30.016	Presence	34.194	Presence	34.956	YC1_VI
0417214856	2354_1187_1133	11	NA	D2	IPC Succeeded	26.236	Presence	32.454	Presence	33.006	YC1_VI
0417212941	2354_1187_1134	19	NA	D1	IPC Succeeded	27.395	Presence	33.751	Presence	34.729	YC1_VI
0417215117	2354_1187_1141	12	NA	D4	IPC Succeeded	25.977	Presence	32.666	Presence	32.764	YC1_VI
04172129F7	2354_1187_1142	19	NA	D3	IPC Succeeded	26.151	Presence	32.684	Presence	32.622	YC1_VI
041721593D	2354_1187_1149	8	NA	D6	IPC Succeeded	25.564	Presence	32.375	Presence	32.38	YC1_VI
04172151A7	2354_1187_1150	20	Female	D5	IPC Succeeded	31.636	Absence	NA	Absence	NA	YC1_VI
04172109D9	2354_1187_1157	17	NA	D8	IPC Succeeded	25.125	Absence	NA	Absence	NA	YC1_VI
0417214A7A	2354_1187_1158	5	Female	D7	IPC Succeeded	25.41	Presence	31.714	Presence	32.128	YC1_VI
041721287C	2354_1187_1165	23	Male	D10	IPC Succeeded	26.84	Presence	32.782	Presence	33.038	YC1_VI
0417215679	2354_1187_1166	28	NA	D9	IPC Succeeded	26.452	Absence	NA	Absence	NA	YC1_VI
041721242E	2354_1187_1173	16	Female	D12	IPC Succeeded	25.018	Absence	NA	Absence	NA	YC1_VI
04172144D1	2354_1187_1174	6	NA	D11	IPC Succeeded	24.998	Presence	31.33	Presence	31.57	YC1_VI
0417215D1C	2354_1187_1181	5	NA	D14	IPC Succeeded	25.393	Presence	29.393	Presence	30.972	YC1_VI
0417215826	2354_1187_1182	16	Male?	D13	IPC Succeeded	26.116	Presence	32.434	Presence	32.924	YC1_VI
0417210B12	2354_1187_1189	6	Female	D16	IPC Succeeded	25.744	Absence	NA	Absence	NA	YC1_VI
04172135B9	2354_1187_1190	18	NA	D15	IPC Succeeded	26.016	Presence	32.424	Presence	32.316	YC1_VI
0417210D81	2354_1187_1197	2	Female	D18	IPC Succeeded	25.833	Absence	NA	Absence	NA	YC1_VI
041721096E	2354_1187_1198	18	Male?	D17	IPC Succeeded	25.591	Presence	31.447	Presence	32.109	YC1_VI
04172124F8	2355_1187_1204	11	NA	D20	IPC Succeeded	25.595	Presence	31.7	Presence	31.9	YC1_VI
0417211429	2355_1187_1205	18	Male	D19	IPC Succeeded	25.693	Presence	31.923	Presence	32.153	YC1_VI
0417214A66	2355_1187_1212	17	Female	D22	IPC Succeeded	26.009	Absence	NA	Absence	NA	YC1_VI
041721491B	2355_1187_1213	13	Female	D21	IPC Succeeded	25.186	Absence	NA	Absence	NA	YC1_VI
0417214E82	2355_1187_1220	21	Female	D24	IPC Succeeded	25.82	Absence	NA	Absence	NA	YC1_VI
04172125AA	2355_1187_1221	22	NA	D23	IPC Succeeded	26.929	Presence	33.191	Presence	33.856	YC1_VI
04172107DB	2358_1191_1509	2	Female	E2	IPC Succeeded	27.903	Absence	NA	Absence	NA	YC1_VI
04172109C3	2358_1191_1510	22	Female	E1	IPC Succeeded	26.595	Absence	NA	Absence	NA	YC1_VI
0417213FD7	2358_1191_1517	8	Male	E4	IPC Succeeded	26.594	Presence	32.918	Presence	33.894	YC1_VI
0417212892	2358_1191_1518	21	Male	E3	IPC Failed	NA	Unconfirmed	NA	Unconfirmed	NA	YC1_VI
0417210A45	2359_1191_1524	19	Male?	E6	IPC Succeeded	26.813	Presence	33.068	Presence	33.389	YC1_VI
0417212CFB	2359_1191_1525	23	Male	E5	IPC Succeeded	25.87	Presence	32.597	Presence	32.793	YC1_VI
04172152F3	2359_1191_1532	14	Male	E8	IPC Succeeded	27.247	Presence	33.106	Presence	33.996	YC1_VI
0417213376	2359_1191_1533	4	Male	E7	IPC Succeeded	27.64	Presence	33.697	Presence	34.506	YC1_VI
0417212DB4	2359_1191_1540	15	NA	E10	IPC Succeeded	26.684	Presence	32.749	Presence	33.722	YC1_VI
0417211268	2359_1191_1541	16	NA	E9	IPC Succeeded	25.785	Presence	31.744	Presence	32.43	YC1_VI
041721314D	2359_1191_1548	22	Female	E12	IPC Succeeded	26.554	Absence	NA	Absence	NA	YC1_VI
0417215EA2	2359_1191_1549	20	Female	E11	IPC Succeeded	26.088	Absence	NA	Absence	NA	YC1_VI
0417215384	2359_1191_1556	22	NA	E14	IPC Succeeded	27.495	Absence	NA	Absence	NA	YC1_VI
04172144DD	2359_1191_1557	22	Male	E13	IPC Succeeded	26.953	Presence	33.292	Presence	33.766	YC1_VI
041721113C	2359_1191_1564	5	NA	E16	IPC Succeeded	26.972	Absence	NA	Absence	NA	YC1_VI
0417215248	2359_1191_1565	13	Female	E15	IPC Succeeded	27.594	Absence	NA	Absence	NA	YC1_VI
0417214374	2359_1191_1572	7	NA	E18	IPC Succeeded	26.68	Presence	32.302	Presence	33.692	YC1_VI
0417210AA4	2359_1191_1573	19	Female	E17	IPC Succeeded	26.507	Absence	NA	Absence	NA	YC1_VI
0417213E64	2359_1191_1580	13	NA	E20	IPC Succeeded	25.79	Absence	NA	Absence	NA	YC1_VI
0417215BCF	2359_1191_1581	3	Female	E19	IPC Succeeded	25.976	Presence	NA	Absence	NA	YC1_VI
0417210D79	2359_1191_1588	8	Female	E22	IPC Succeeded	25.829	Absence	NA	Absence	NA	YC1_VI
04172129FC	2359_1191_1589	6	NA	E21	IPC Succeeded	26.374	Absence	NA	Absence	NA	YC1_VI
0417214B29	2359_1191_1596	26	NA	E24	IPC Succeeded	27.325	Presence	31.204	Presence	31.398	YC1_VI
0417212161	2359_1191_1597	3	Female	E23	IPC Succeeded	26.668	Presence	NA	Presence	NA	YC1_VI
0417215394	2363_1195_1880	17	NA	M1	IPC Succeeded	26.126	Presence	32.318	Presence	34.054	YC1_VI
0417214096	2363_1195_1881	7	Female	N2	IPC Succeeded	25.661	Absence	NA	Absence	NA	YC1_VI
0417213945	2363_1195_1882	22	NA	N1	IPC Succeeded	25.092	Presence	31.572	Presence	32.369	YC1_VI
041721309A	2363_1195_1883	22	Male	O2	IPC Succeeded	25.179	Presence	31.192	Presence	31.899	YC1_VI
0417215A52	2363_1195_1884	17	Female	O1	IPC Succeeded	25.542	Absence	NA	Absence	NA	YC1_VI
041721506E	2363_1195_1885	19	NA	P2	IPC Succeeded	24.969	Presence	31.157	Presence	31.883	YC1_VI
0417214706	2363_1195_1886	7	Female	P1	IPC Succeeded	24.548	Absence	NA	Absence	NA	YC1_VI
0417211A84	2363_1195_1887	20	Female?	M4	IPC Succeeded	24.873	Absence	NA	Absence	NA	YC1_VI
0417214D21	2363_1195_1888	8	Female?	M3	IPC Succeeded	25.327	Absence	NA	Absence	NA	YC1_VI
0417214C73	2363_1195_1889	7	Female?	N4	IPC Succeeded	25.734	Absence	NA	Absence	NA	YC1_VI
0417215942	2363_1195_1890	4	Female?	N3	IPC Succeeded	25.668	Absence	NA	Absence	NA	YC1_VI
0417211D39	2363_1195_1891	23	Female	O4	IPC Succeeded	25.432	Absence	NA	Absence	NA	YC1_VI
041721174A	2363_1195_1892	22	Male	O3	IPC Succeeded	25.904	Presence	32.012	Presence	32.779	YC1_VI
04172122D0	2363_1195_1893	10	Female	P4	IPC Failed	NA	Unconfirmed	NA	Unconfirmed	NA	YC1_VI
04172151B4	2363_1195_1894	11	NA	P3	IPC Succeeded	25.01	Presence	NA	Presence	NA	YC1_VI
04172146F6	2363_1195_1895	1	NA	M6	IPC Succeeded	25.671	Absence	NA	Absence	NA	YC1_VI
041721109F	2363_1195_1896	19	Male	M5	IPC Succeeded	25.736	Presence	31.44	Presence	32.798	YC1_VI
0417213B72	2363_1195_1897	26	NA	N6	IPC Succeeded	25.462	Presence	30.123	Presence	30.609	YC1_VI
04172130A0	2363_1195_1898	2	Female	N5	IPC Succeeded	24.536	Absence	NA	Absence	NA	YC1_VI
0417211397	2363_1195_1899	8	NA	O6	IPC Succeeded	26.687	Absence	NA	Absence	NA	YC1_VI
0417213AC0	2363_1195_1900	14	Male	O5	IPC Succeeded	24.991	Presence	31.172	Presence	31.837	YC1_VI
04172135A6	2363_1195_1901	6	Male	P6	IPC Failed	NA	Unconfirmed	NA	Unconfirmed	NA	YC1_VI
041721414C	2363_1195_1902	4	Male	P5	IPC Failed	NA	Unconfirmed	NA	Unconfirmed	NA	YC1_VI
0417210693	2363_1195_1903	21	Female	M8	IPC Succeeded	24.571	Absence	NA	Absence	NA	YC1_VI
0417212159	2363_1195_1904	20	NA	M7	IPC Succeeded	25.922	Presence	31.895	Presence	32.857	YC1_VI
041721096A	2363_1195_1905	21	NA	N8	IPC Succeeded	25.125	Absence	NA	Absence	NA	YC1_VI
0417215B54	2363_1195_1906	30	Male	N7	IPC Succeeded	24.994	Presence	31.076	Presence	31.704	YC1_VI
041721320E	2363_1195_1907	27	Female	O8	IPC Succeeded	25.234	Presence	30.139	Presence	30.241	YC1_VI
04172137D5	2363_1195_1908	20	NA	O7	IPC Succeeded	24.534	Absence	NA	Absence	NA	YC1_VI
0417211394	2363_1195_1909	6	Female	P8	IPC Failed	NA	Unconfirmed	NA	Unconfirmed	NA	YC1_VI
041721571B	2363_1195_1910	10	Female	P7	IPC Succeeded	24.994	Presence	NA	Absence	NA	YC1_VI
041721193E	2363_1195_1911	20	Male	M10	IPC Succeeded	26.463	Presence	32.314	Presence	33.846	YC1_VI
0417215074	2363_1195_1912	3	Female	M9	IPC Succeeded	25.303	Absence	NA	Absence	NA	YC1_VI
04172132CB	2363_1195_1913	7	Female	N10	IPC Succeeded	25.2	Absence	NA	Absence	NA	YC1_VI
0417215D85	2363_1195_1914	6	Male	N9	IPC Succeeded	25.724	Presence	31.355	Presence	32.314	YC1_VI
0417215C9F	2363_1195_1915	17	NA	O10	IPC Succeeded	24.971	Absence	NA	Absence	NA	YC1_VI
0417213430	2363_1195_1916	19	NA	O9	IPC Succeeded	25.539	Presence	31.301	Presence	31.806	YC1_VI
0417213DA8	2363_1195_1917	15	NA	P10	IPC Failed	NA	Unconfirmed	NA	Unconfirmed	NA	YC1_VI
0417210956	2363_1195_1918	7	NA	P9	IPC Failed	NA	Unconfirmed	NA	Unconfirmed	NA	YC1_VI
0417212E63	2363_1195_1919	5	NA	M12	IPC Succeeded	25.248	Presence	30.924	Presence	31.662	YC1_VI
0417215EF7	2363_1195_1920	23	Male	M11	IPC Succeeded	25.583	Presence	31.117	Presence	31.953	YC1_VI
0417215E9F	2364_1195_1921	16	Female	N11	IPC Succeeded	25.163	Absence	NA	Absence	NA	YC1_VI
04172107D3	2364_1195_1922	19	Female	O12	IPC Succeeded	25.207	Absence	NA	Absence	NA	YC1_VI
04172158C7	2364_1195_1923	1	NA	O11	IPC Succeeded	25.136	Absence	NA	Absence	NA	YC1_VI
0417210AB0	2364_1195_1924	8	Female	P12	IPC Succeeded	25.54	Absence	NA	Absence	NA	YC1_VI
041721216F	2364_1195_1925	6	NA	P11	IPC Succeeded	25.056	Presence	30.466	Presence	30.983	YC1_VI
0417215DE0	2364_1195_1926	23	Male	M14	IPC Succeeded	25.128	Presence	31.096	Presence	32.126	YC1_VI
04172149C5	2364_1195_1927	10	Male?	M13	IPC Succeeded	24.694	Presence	31.003	Presence	31.611	YC1_VI
0417210D0A	2364_1195_1928	23	Male	N14	IPC Succeeded	25.042	Presence	31.255	Presence	31.981	YC1_VI
0417210A9E	2364_1195_1929	1	Male	N13	IPC Succeeded	25.011	Presence	31.129	Presence	31.728	YC1_VI
04172117E0	2364_1195_1930	10	Female	O14	IPC Succeeded	24.721	Absence	NA	Absence	NA	YC1_VI
0417212B7D	2364_1195_1931	8	Female	O13	IPC Succeeded	25.737	Absence	NA	Absence	NA	YC1_VI
0417215B4C	2364_1195_1932	29	Male?	P14	IPC Succeeded	24.446	Presence	30.432	Presence	30.636	YC1_VI
041721365C	2364_1195_1933	21	Male	P13	IPC Succeeded	25.007	Presence	30.86	Presence	31.358	YC1_VI
0417215B41	2364_1195_1934	22	Male	M16	IPC Succeeded	25.075	Presence	31.347	Presence	32.017	YC1_VI
0417212AB1	2364_1195_1935	30	NA	M15	IPC Succeeded	24.946	Presence	31.381	Presence	31.857	YC1_VI
0417215D19	2364_1195_1936	17	NA	N16	IPC Succeeded	25.095	Presence	31.207	Presence	32.175	YC1_VI
041721220F	2364_1195_1937	16	Male	N15	IPC Succeeded	25.316	Presence	31.573	Presence	32.042	YC1_VI
0417215BCC	2364_1195_1938	3	NA	O16	IPC Succeeded	25.05	Absence	NA	Absence	NA	YC1_VI
0417213941	2364_1195_1939	17	NA	O15	IPC Succeeded	25.226	Presence	NA	Absence	NA	YC1_VI
0417214919	2364_1195_1940	15	NA	P16	IPC Succeeded	25.145	Absence	NA	Absence	NA	YC1_VI
0417210C7F	2364_1195_1941	13	Female	P15	IPC Succeeded	24.789	Absence	NA	Absence	NA	YC1_VI
0417211129	2364_1195_1942	8	Male	M18	IPC Succeeded	25.74	Presence	31.804	Presence	32.686	YC1_VI
041721414B	2364_1195_1943	6	NA	M17	IPC Succeeded	25.773	Absence	NA	Absence	NA	YC1_VI
0417211DE5	2364_1195_1944	18	Male	N18	IPC Succeeded	15.982	Presence	32.085	Presence	30.986	YC1_VI
0417214FC6	2364_1195_1945	14	Male	N17	IPC Succeeded	25.12	Presence	30.786	Presence	31.492	YC1_VI
0417210901	2364_1195_1946	19	NA	O18	IPC Succeeded	24.967	Presence	30.846	Presence	31.698	YC1_VI
0417212C30	2364_1195_1947	5	NA	O17	IPC Succeeded	25.446	Presence	31.414	Presence	31.876	YC1_VI
0417214A79	2364_1195_1948	9	Female	P18	IPC Succeeded	24.387	Absence	NA	Absence	NA	YC1_VI
041721486A	2364_1195_1949	4	Female	P17	IPC Succeeded	25.09	Absence	NA	Absence	NA	YC1_VI
0417210E03	2364_1195_1950	5	Female	M20	IPC Succeeded	24.785	Absence	NA	Absence	NA	YC1_VI
0417214E80	2364_1195_1951	8	NA	M19	IPC Succeeded	24.913	Presence	30.761	Presence	31.888	YC1_VI
04172111BF	2364_1195_1952	15	NA	N20	IPC Succeeded	25.009	Absence	NA	Absence	NA	YC1_VI
04172122C1	2364_1195_1953	20	Female	N19	IPC Succeeded	24.392	Absence	NA	Absence	NA	YC1_VI
0417213882	2364_1195_1954	8	NA	O20	IPC Succeeded	24.945	Absence	NA	Absence	NA	YC1_VI
04172107C5	2364_1195_1955	2	Male	O19	IPC Succeeded	25.162	Presence	31.104	Presence	31.721	YC1_VI
04172137DD	2364_1195_1956	19	Female	P20	IPC Succeeded	25.113	Presence	NA	Presence	NA	YC1_VI
0417214853	2364_1195_1957	4	NA	P19	IPC Succeeded	26.044	Presence	31.937	Presence	32.716	YC1_VI
04172109D8	2364_1195_1958	8	Male	M22	IPC Succeeded	25.391	Presence	31.536	Presence	32.236	YC1_VI
0417210A9D	2364_1195_1959	23	Female	M21	IPC Succeeded	24.801	Absence	NA	Absence	NA	YC1_VI
0417210B9B	2364_1195_1960	20	Female	N22	IPC Succeeded	24.906	Absence	NA	Absence	NA	YC1_VI
04172119DC	2364_1195_1961	8	NA	N21	IPC Succeeded	24.466	Absence	NA	Presence	NA	YC1_VI
0417213CEE	2364_1195_1962	10	Female	O22	IPC Succeeded	24.653	Absence	NA	Absence	NA	YC1_VI
041721372C	2364_1195_1963	8	Male	O21	IPC Succeeded	24.685	Presence	30.829	Presence	31.366	YC1_VI
0417211604	2364_1195_1964	10	NA	P22	IPC Succeeded	24.753	Presence	30.937	Presence	31.344	YC1_VI
04172132C7	2364_1195_1965	15	NA	P21	IPC Succeeded	25.213	Absence	NA	Absence	NA	YC1_VI
0417214863	2364_1195_1966	13	NA	M24	IPC Succeeded	26.357	Presence	32.493	Presence	36.121	YC1_VI
041721542D	2364_1195_1967	14	Female	M23	IPC Succeeded	24.925	Absence	NA	Absence	NA	YC1_VI
0417213E6E	2364_1195_1968	5	NA	N24	IPC Failed	NA	Unconfirmed	NA	Unconfirmed	NA	YC1_VI
041721220D	2364_1195_1969	15	NA	N23	IPC Succeeded	24.639	Absence	NA	Absence	NA	YC1_VI
0417210B27	2364_1195_1970	11	Female	O24	IPC Succeeded	24.925	Absence	NA	Absence	NA	YC1_VI
0417210C11	2364_1195_1971	20	Female	O23	IPC Succeeded	24.285	Absence	NA	Absence	NA	YC1_VI
0417215A50	2364_1195_1972	23	Male	P24	IPC Failed	NA	Unconfirmed	NA	Unconfirmed	NA	YC1_VI
0417211F43	2364_1195_1973	23	NA	P23	IPC Failed	NA	Unconfirmed	NA	Unconfirmed	NA	YC1_VI
04172147AD	2364_1196_1974	20	NA	I1	IPC Succeeded	26.661	Presence	33.088	Presence	35.397	YC1_VI
0417211F4B	2364_1196_1975	19	Female	J2	IPC Succeeded	26.924	Absence	NA	Absence	NA	YC1_VI
041721294B	2364_1196_1976	7	NA	J1	IPC Succeeded	31.445	Presence	36.628	Presence	NA	YC1_VI
041721265A	2364_1196_1977	23	Female	K2	IPC Succeeded	25.785	Absence	NA	Absence	NA	YC1_VI
0417210833	2364_1196_1978	17	Female	K1	IPC Succeeded	26.517	Absence	NA	Absence	NA	YC1_VI
0417215D66	2364_1196_1979	20	NA	L2	IPC Succeeded	26.487	Presence	32.453	Presence	34.574	YC1_VI
0417212211	2364_1196_1980	21	Female	L1	IPC Succeeded	26.486	Absence	NA	Absence	NA	YC1_VI
0417210969	2364_1196_1981	23	Female?	I4	IPC Succeeded	25.101	Absence	NA	Absence	NA	YC1_VI
0417212FEB	2364_1196_1982	9	Male	I3	IPC Succeeded	26.027	Presence	31.746	Presence	34.29	YC1_VI
0417212E69	2364_1196_1983	2	Female	J4	IPC Succeeded	25.249	Absence	NA	Absence	NA	YC1_VI
0417213E6A	2364_1196_1984	1	Male	J3	IPC Succeeded	26.199	Presence	32.147	Presence	33.789	YC1_VI
041721270A	2364_1196_1985	17	Female	K4	IPC Succeeded	24.751	Absence	NA	Absence	NA	YC1_VI
[truncated: 2,549 more rows]
