# Supplementary material for: Autosomal sdY Pseudogenes Explain Discordances Between Phenotypic Sex and DNA Marker for Sex Identification in Atlantic Salmon
Source: Front Genet. 2020 Oct 14;11:544207. doi: 10.3389/fgene.2020.544207 (PMC7591749; doi:10.3389/fgene.2020.544207)
Supplement: Supplementary file 1 [file Data_Sheet_1.ZIP › YY_blind_validation.txt]

#Known Samples from Årdaselve were codes as M (males) or F (females)
Sample.Name	Well.Position.x	Call.GAPDH	CT.GAPDH	Call.SDY_Exon2	CT.SDY_Exon2	Well.Position.y	Call.GAPDH2	CT.GAPDH2	Call.SDY_Exon4	CT.SDY_Exon4
Ard1SW_34M	P15	IPC Succeeded	22.301	Presence	25.633	P15	IPC Succeeded	23.642	Presence	24.207
Ard1SW_35M	O15	IPC Succeeded	21.312	Presence	24.646	O15	IPC Succeeded	20.811	Presence	21.634
Ard1SW_36M	N15	IPC Succeeded	22.291	Presence	25.539	NA	NA	NA	NA	NA
Ard1SW_38M	M15	IPC Succeeded	22.06	Presence	25.316	M15	IPC Succeeded	21.853	Presence	22.692
Ard1SW_40M	K15	IPC Succeeded	20.913	Presence	24.002	K15	IPC Succeeded	20.236	Presence	21.183
Ard1SW_55M	J15	IPC Succeeded	21.586	Presence	24.867	J15	IPC Succeeded	20.996	Presence	21.847
Ard1SW_60M	I15	IPC Succeeded	22.149	Presence	25.298	I15	IPC Succeeded	21.546	Presence	22.234
Ard3SW_246M	G15	IPC Succeeded	23.514	Presence	26.723	G15	IPC Succeeded	23.204	Presence	23.987
Ard3SW_247F	P16	IPC Succeeded	23.706	Negative Control	NA	P16	IPC Succeeded	23.939	Negative Control	NA
Ard3SW_248F	O16	IPC Succeeded	23.097	Negative Control	NA	O16	IPC Succeeded	23.98	Negative Control	NA
Ard3SW_249F	N16	IPC Succeeded	21.889	Negative Control	NA	N16	IPC Succeeded	21.226	Negative Control	37.787
Ard3SW_250M	F15	IPC Succeeded	22.449	Presence	25.532	F15	IPC Succeeded	22.001	Presence	22.925
Ard3SW_251F	M16	IPC Succeeded	23.411	Negative Control	NA	M16	IPC Succeeded	23.339	Negative Control	42.784
Ard3SW_252F	L16	IPC Succeeded	24.116	Negative Control	NA	L16	IPC Succeeded	23.407	Negative Control	NA
Ard3SW_253M	E15	IPC Succeeded	22.712	Presence	26.055	E15	IPC Succeeded	22.437	Presence	23.306
Ard3SW_254M	D15	IPC Succeeded	22.649	Presence	26.014	D15	IPC Succeeded	21.972	Presence	22.949
Ard3SW_255M	C15	IPC Succeeded	24.347	Presence	27.521	C15	IPC Succeeded	23.345	Presence	24.019
Ard3SW_258M	B15	IPC Succeeded	23.069	Presence	26.513	B15	IPC Succeeded	24.117	Presence	24.846
Ard3SW_501F	K16	IPC Succeeded	22.086	Negative Control	NA	K16	IPC Succeeded	21.718	Negative Control	NA
Ard3SW_504F	J16	IPC Succeeded	22.241	Negative Control	NA	J16	IPC Succeeded	21.817	Negative Control	42.346
Ard3SW_505F	I16	IPC Succeeded	22.841	Negative Control	NA	I16	IPC Succeeded	22.185	Negative Control	41.553
Ard3SW_507F	H16	IPC Succeeded	22.077	Negative Control	NA	H16	IPC Failed	NA	Negative Control	NA
Ard3SW_509F	G16	IPC Succeeded	21.115	Negative Control	NA	G16	IPC Succeeded	20.773	Negative Control	NA
Ard3SW_510F	F16	IPC Succeeded	21.486	Negative Control	NA	F16	IPC Succeeded	21.529	Negative Control	41.795
Ard3SW_512F	E16	IPC Succeeded	21.845	Negative Control	NA	E16	IPC Succeeded	23.314	Negative Control	NA
Ard3SW_514F	D16	IPC Succeeded	22.788	Negative Control	NA	D16	IPC Succeeded	22.901	Negative Control	NA
Ard3SW_515F	C16	IPC Succeeded	21.571	Negative Control	NA	C16	IPC Succeeded	20.948	Negative Control	NA
Ard3SW_519F	B16	IPC Succeeded	21.166	Negative Control	NA	B16	IPC Succeeded	20.996	Negative Control	41.228
Blank01	B17	Blocked IPC Control	NA	Negative Control	NA	A17	Blocked IPC Control	NA	Negative Control	NA
Blank02	C17	Blocked IPC Control	NA	Negative Control	NA	B17	Blocked IPC Control	NA	Negative Control	NA
Blank03	D17	Blocked IPC Control	NA	Negative Control	NA	C17	Blocked IPC Control	NA	Negative Control	NA
Blank04	E17	Blocked IPC Control	NA	Negative Control	NA	D17	Blocked IPC Control	NA	Negative Control	NA
Blank05	F17	Blocked IPC Control	NA	Negative Control	NA	E17	Blocked IPC Control	NA	Negative Control	NA
Blank06	G17	Blocked IPC Control	NA	Negative Control	NA	F17	Blocked IPC Control	NA	Negative Control	NA
Blank07	H17	Blocked IPC Control	NA	Negative Control	NA	G17	Blocked IPC Control	NA	Negative Control	NA
Blank08	I17	Blocked IPC Control	NA	Negative Control	NA	H17	Blocked IPC Control	NA	Negative Control	NA
Blank09	J17	Blocked IPC Control	NA	Negative Control	NA	I17	Blocked IPC Control	NA	Negative Control	NA
Blank10	K17	Blocked IPC Control	NA	Negative Control	NA	J17	Blocked IPC Control	NA	Negative Control	NA
Blank11	L17	Blocked IPC Control	NA	Negative Control	NA	K17	Blocked IPC Control	NA	Negative Control	NA
Blank12	M17	Blocked IPC Control	NA	Negative Control	NA	L17	Blocked IPC Control	NA	Negative Control	NA
Blank13	N17	Blocked IPC Control	NA	Negative Control	NA	M17	Blocked IPC Control	NA	Negative Control	NA
Blank14	O17	Blocked IPC Control	NA	Negative Control	NA	N17	Blocked IPC Control	NA	Negative Control	NA
Blank15	P17	Blocked IPC Control	NA	Negative Control	NA	O17	Blocked IPC Control	NA	Negative Control	NA
FH3_1	P6	IPC Succeeded	21.913	Absence	NA	P6	IPC Succeeded	21.414	Absence	NA
FH3_10	G6	IPC Succeeded	22.133	Absence	NA	G6	IPC Succeeded	21.857	Absence	NA
FH3_10_2nd	O14	IPC Succeeded	21.469	Absence	NA	O14	IPC Succeeded	21.897	Absence	NA
FH3_100	M12	IPC Succeeded	22.289	Absence	NA	M12	IPC Succeeded	21.999	Absence	44.581
FH3_101	L12	IPC Succeeded	21.524	Presence	24.743	L12	IPC Succeeded	21	Presence	21.919
FH3_102	K12	IPC Succeeded	21.904	Absence	NA	K12	IPC Succeeded	20.871	Absence	37.601
FH3_103	J12	IPC Succeeded	21.82	Absence	NA	J12	IPC Succeeded	21.318	Absence	37.601
FH3_104	I12	IPC Succeeded	21.931	Presence	25.31	I12	IPC Succeeded	21.399	Presence	22.517
FH3_105	H12	IPC Succeeded	21.518	Absence	NA	H12	IPC Succeeded	21.277	Absence	NA
FH3_106	G12	IPC Succeeded	21.553	Absence	NA	G12	IPC Succeeded	21.46	Absence	40.915
FH3_107	F12	IPC Succeeded	21.338	Absence	NA	F12	IPC Succeeded	21.137	Absence	NA
FH3_108	E12	IPC Succeeded	21.666	Absence	NA	E12	IPC Succeeded	21.587	Absence	NA
FH3_109	D12	IPC Succeeded	20.897	Absence	NA	D12	IPC Succeeded	20.471	Absence	43.409
FH3_11	F6	IPC Succeeded	21.712	Absence	NA	F6	IPC Succeeded	21.695	Absence	NA
FH3_11_2nd	N14	IPC Succeeded	22.647	Absence	NA	N14	IPC Succeeded	22.501	Absence	NA
FH3_110	C12	IPC Succeeded	21.491	Absence	NA	C12	IPC Succeeded	21.158	Absence	NA
FH3_111	B12	IPC Succeeded	22.111	Presence	25.615	B12	IPC Succeeded	21.637	Presence	22.698
FH3_113	P13	IPC Succeeded	22.584	Absence	NA	P13	IPC Succeeded	21.974	Absence	NA
FH3_114	N13	IPC Succeeded	22.616	Absence	NA	N13	IPC Succeeded	22.178	Absence	39.981
FH3_115	L13	IPC Succeeded	22.963	Presence	26.519	L13	IPC Succeeded	22.158	Presence	23.422
FH3_116	J13	IPC Succeeded	22.038	Presence	25.505	J13	IPC Succeeded	21.205	Presence	22.21
FH3_117	H13	IPC Succeeded	22.031	Presence	25.74	H13	IPC Succeeded	21.525	Presence	22.761
FH3_118	F13	IPC Succeeded	21.647	Absence	NA	F13	IPC Succeeded	21.249	Absence	39.365
FH3_119	D13	IPC Succeeded	21.92	Absence	NA	D13	IPC Succeeded	22.405	Presence	37.798
FH3_12	E6	IPC Succeeded	23.016	Absence	NA	E6	IPC Succeeded	22.728	Absence	NA
FH3_12_2nd	M14	IPC Succeeded	22.664	Absence	NA	M14	IPC Succeeded	22.121	Absence	NA
FH3_120	B13	IPC Succeeded	21.738	Absence	NA	B13	IPC Succeeded	21.483	Absence	NA
FH3_13_1st	L14	IPC Succeeded	20.753	Presence	24.167	L14	IPC Succeeded	21.54	Presence	22.578
FH3_13_2nd	D6	IPC Succeeded	21.215	Presence	24.902	D6	IPC Succeeded	20.977	Presence	21.981
FH3_14_1st	K14	IPC Succeeded	21.485	Absence	NA	K14	IPC Succeeded	21.2	Absence	44.013
FH3_14_2nd	C6	IPC Succeeded	22.376	Absence	NA	C6	IPC Succeeded	22.02	Absence	NA
FH3_15_1st	J14	IPC Succeeded	21.617	Presence	25.575	J14	IPC Succeeded	21.184	Presence	22.651
FH3_15_2nd	B6	IPC Succeeded	22.521	Presence	26.2	B6	IPC Succeeded	22.178	Presence	23.247
FH3_16_1st	I14	IPC Succeeded	21.631	Presence	25.387	I14	IPC Succeeded	21.261	Presence	22.686
FH3_16_2nd	A6	IPC Succeeded	22.696	Presence	26.264	A6	IPC Succeeded	22.096	Presence	23.242
FH3_17	P7	IPC Succeeded	21.666	Presence	25.25	P7	IPC Succeeded	21.073	Presence	22.402
FH3_17_2nd	H14	IPC Succeeded	21.263	Presence	24.923	H14	IPC Succeeded	21.032	Presence	22.138
FH3_18	O7	IPC Succeeded	22.039	Absence	NA	O7	IPC Succeeded	21.965	Presence	35.213
FH3_19	N7	IPC Succeeded	20.319	Absence	NA	N7	IPC Succeeded	21.33	Absence	NA
FH3_19_2nd	F14	IPC Succeeded	20.822	Absence	NA	F14	IPC Succeeded	20.288	Absence	41.928
FH3_2	O6	IPC Succeeded	22.22	Absence	NA	O6	IPC Succeeded	22.391	Absence	NA
FH3_20	M7	IPC Succeeded	22.273	Absence	NA	M7	IPC Succeeded	22.107	Presence	38.148
FH3_20_2nd	E14	IPC Succeeded	21.199	Absence	NA	E14	IPC Succeeded	21.254	Absence	38.782
FH3_21	L7	IPC Succeeded	21.065	Absence	NA	L7	IPC Succeeded	20.518	Absence	NA
FH3_21_2nd	D14	IPC Succeeded	20.811	Absence	NA	D14	IPC Succeeded	20.327	Absence	44.765
FH3_22_2nd	C14	IPC Succeeded	20.226	Absence	NA	C14	IPC Succeeded	19.771	Absence	NA
FH3_23	J7	IPC Succeeded	22.202	Absence	NA	J7	IPC Succeeded	21.993	Absence	43.851
FH3_23_2nd	B14	IPC Succeeded	20.986	Absence	NA	B14	IPC Succeeded	20.574	Absence	NA
FH3_24	I7	IPC Succeeded	21.95	Presence	25.404	I7	IPC Succeeded	21.466	Presence	22.59
FH3_25	H7	IPC Succeeded	21.731	Presence	25.177	H7	IPC Succeeded	21.741	Presence	22.689
FH3_26	G7	IPC Succeeded	21.365	Absence	NA	G7	IPC Succeeded	21.014	Absence	38.671
FH3_27	F7	IPC Succeeded	22.169	Presence	25.785	F7	IPC Succeeded	21.97	Presence	23.101
FH3_28	E7	IPC Succeeded	21.977	Absence	NA	E7	IPC Succeeded	21.98	Absence	NA
FH3_3	N6	IPC Succeeded	20.973	Absence	NA	N6	IPC Succeeded	20.729	Absence	NA
FH3_30	C7	IPC Succeeded	21.902	Presence	NA	C7	IPC Succeeded	21.489	Presence	35.494
FH3_32	A7	IPC Succeeded	22.001	Absence	NA	A7	IPC Succeeded	21.49	Presence	36.338
FH3_33	P8	IPC Succeeded	20.713	Absence	NA	P8	IPC Succeeded	20.707	Absence	39.032
FH3_34	O8	IPC Succeeded	21.677	Presence	25.238	O8	IPC Succeeded	22.057	Presence	23.332
FH3_36	M8	IPC Succeeded	22.264	Absence	NA	M8	IPC Succeeded	21.909	Absence	42.299
FH3_37	L8	IPC Succeeded	21.66	Absence	NA	L8	IPC Succeeded	21.43	Absence	39.883
FH3_38	K8	IPC Succeeded	21.561	Absence	NA	K8	IPC Succeeded	20.871	Absence	NA
FH3_39	J8	IPC Succeeded	21.768	Presence	25.246	J8	IPC Succeeded	21.282	Presence	22.365
FH3_4	M6	IPC Succeeded	20.909	Absence	NA	M6	IPC Succeeded	20.673	Absence	NA
FH3_40	I8	IPC Succeeded	20.84	Absence	NA	I8	IPC Succeeded	20.321	Absence	39.209
FH3_41	H8	IPC Succeeded	22.269	Absence	NA	H8	IPC Succeeded	22.401	Presence	37.345
FH3_42	G8	IPC Succeeded	22.327	Absence	NA	G8	IPC Succeeded	21.721	Absence	NA
FH3_43	F8	IPC Succeeded	21.167	Absence	NA	F8	IPC Succeeded	21.399	Absence	38.455
FH3_44	E8	IPC Succeeded	22.101	Presence	25.528	E8	IPC Succeeded	21.765	Presence	22.765
FH3_46	C8	IPC Succeeded	21.441	Absence	NA	C8	IPC Succeeded	21.361	Presence	37.013
FH3_47	B8	IPC Succeeded	20.917	Presence	24.523	B8	IPC Succeeded	21.082	Presence	22.076
FH3_49	P9	IPC Succeeded	20.346	Absence	NA	P9	IPC Succeeded	20.152	Presence	37.043
FH3_5	L6	IPC Succeeded	22.491	Absence	NA	L6	IPC Succeeded	22.145	Absence	NA
FH3_50	O9	IPC Succeeded	20.711	Absence	NA	O9	IPC Succeeded	20.551	Absence	43.872
FH3_51	N9	IPC Succeeded	21.404	Absence	NA	N9	IPC Succeeded	21.246	Absence	42.009
FH3_52	M9	IPC Succeeded	20.604	Absence	NA	M9	IPC Succeeded	20.422	Absence	NA
FH3_53	L9	IPC Succeeded	20.936	Absence	NA	L9	IPC Succeeded	20.366	Absence	42.183
FH3_54	K9	IPC Succeeded	21.868	Absence	NA	K9	IPC Succeeded	21.221	Absence	40.74
FH3_55	J9	IPC Succeeded	21.29	Absence	NA	J9	IPC Succeeded	21.088	Absence	43.632
FH3_56	I9	IPC Succeeded	22.326	Presence	25.93	I9	IPC Succeeded	21.287	Presence	22.35
FH3_57	H9	IPC Succeeded	21.605	Absence	NA	H9	IPC Succeeded	21.376	Absence	40.325
FH3_58	G9	IPC Succeeded	20.943	Absence	NA	G9	IPC Succeeded	20.949	Absence	NA
FH3_59	F9	IPC Succeeded	21.928	Absence	NA	F9	IPC Succeeded	21.76	Presence	38.113
FH3_6	K6	IPC Succeeded	22.052	Absence	NA	K6	IPC Succeeded	21.621	Absence	NA
FH3_60	E9	IPC Succeeded	21.026	Absence	NA	E9	IPC Succeeded	21.096	Absence	40.798
FH3_61	D9	IPC Succeeded	21.383	Absence	NA	D9	IPC Succeeded	20.451	Absence	NA
FH3_62	C9	IPC Succeeded	22.209	Absence	NA	C9	IPC Succeeded	21.521	Absence	NA
FH3_63	B9	IPC Succeeded	22.002	Absence	NA	B9	IPC Succeeded	21.774	Absence	NA
FH3_65	P10	IPC Succeeded	20.529	Absence	NA	P10	IPC Succeeded	20.955	Absence	NA
FH3_66	O10	IPC Succeeded	22.138	Absence	NA	O10	IPC Succeeded	25.18	Absence	NA
FH3_67	N10	IPC Succeeded	21.865	Absence	NA	N10	IPC Succeeded	21.714	Absence	NA
FH3_68	M10	IPC Succeeded	21.797	Absence	NA	M10	IPC Succeeded	21.703	Absence	NA
FH3_69	L10	IPC Succeeded	21.466	Absence	NA	L10	IPC Succeeded	20.991	Absence	NA
FH3_7	J6	IPC Succeeded	22.539	Absence	NA	J6	IPC Succeeded	22.021	Absence	39.954
FH3_70	K10	IPC Succeeded	21.987	Absence	NA	K10	IPC Succeeded	21.375	Absence	NA
FH3_71	J10	IPC Succeeded	21.514	Presence	25.109	J10	IPC Succeeded	21.214	Presence	22.314
FH3_72	I10	IPC Succeeded	21.201	Presence	NA	I10	IPC Succeeded	20.537	Presence	30.595
FH3_73	H10	IPC Succeeded	22.788	Absence	NA	H10	IPC Succeeded	22.593	Absence	NA
FH3_74	G10	IPC Succeeded	22.165	Absence	NA	G10	IPC Succeeded	22.221	Absence	38.857
FH3_75	F10	IPC Succeeded	20.887	Absence	NA	F10	IPC Succeeded	20.596	Absence	38.633
FH3_76	E10	IPC Succeeded	22	Absence	NA	E10	IPC Succeeded	22.037	Absence	NA
FH3_77	D10	IPC Succeeded	21.686	Absence	NA	D10	IPC Succeeded	21.227	Absence	NA
FH3_78	C10	IPC Succeeded	20.94	Absence	NA	C10	IPC Succeeded	20.403	Absence	NA
FH3_79	B10	IPC Succeeded	21.808	Absence	NA	B10	IPC Succeeded	21.53	Absence	40.433
FH3_8	I6	IPC Succeeded	21.872	Absence	NA	I6	IPC Succeeded	21.252	Absence	43.326
FH3_81	P11	IPC Succeeded	20.367	Absence	NA	P11	IPC Succeeded	20.467	Absence	NA
FH3_82	O11	IPC Succeeded	22.462	Absence	NA	O11	IPC Succeeded	22.193	Absence	41.757
FH3_83	N11	IPC Succeeded	20.903	Absence	NA	N11	IPC Succeeded	20.859	Absence	40.918
FH3_84	M11	IPC Succeeded	20.32	Absence	NA	M11	IPC Succeeded	20.285	Absence	NA
FH3_85	L11	IPC Succeeded	21.396	Absence	NA	L11	IPC Succeeded	20.862	Absence	43.891
FH3_86	K11	IPC Succeeded	22.021	Absence	NA	K11	IPC Succeeded	21.639	Absence	NA
FH3_87	J11	IPC Succeeded	21.256	Absence	NA	J11	IPC Succeeded	21.078	Absence	NA
FH3_88	I11	IPC Succeeded	21.337	Absence	NA	I11	IPC Succeeded	20.876	Absence	41.414
FH3_89	H11	IPC Succeeded	21.355	Absence	NA	H11	IPC Succeeded	20.946	Absence	NA
FH3_9	H6	IPC Succeeded	21.224	Absence	NA	H6	IPC Succeeded	21.04	Absence	NA
FH3_9_2nd	P14	IPC Succeeded	21.306	Absence	NA	P14	IPC Failed	NA	Unconfirmed	NA
FH3_90	G11	IPC Succeeded	21.207	Presence	24.643	G11	IPC Succeeded	21.003	Presence	21.894
FH3_91	F11	IPC Succeeded	21.114	Absence	NA	F11	IPC Succeeded	20.988	Presence	37.533
FH3_92	E11	IPC Succeeded	21.449	Absence	NA	E11	IPC Succeeded	21.461	Presence	37.589
FH3_94	C11	IPC Succeeded	21.805	Presence	25.245	C11	IPC Succeeded	20.985	Presence	22.048
FH3_95	B11	IPC Succeeded	20.928	Presence	38.25	B11	IPC Succeeded	20.951	Presence	30.27
FH3_97	P12	IPC Succeeded	21.138	Presence	38.153	P12	IPC Succeeded	20.871	Presence	30.332
FH3_98	O12	IPC Succeeded	21.057	Absence	NA	O12	IPC Succeeded	21.126	Presence	36.57
FH3_99	N12	IPC Succeeded	21.289	Absence	NA	N12	IPC Succeeded	21.172	Presence	36.956
Selvbef_1	P1	IPC Succeeded	23.31	Presence	26.743	P1	IPC Succeeded	22.349	Presence	23.143
Selvbef_10	G1	IPC Succeeded	23.154	Presence	26.439	G1	IPC Succeeded	22.749	Presence	23.704
Selvbef_11	F1	IPC Succeeded	20.701	Presence	23.393	F1	IPC Succeeded	20.735	Presence	20.76
Selvbef_12	E1	IPC Succeeded	20.689	Presence	38.462	E1	IPC Succeeded	20.565	Presence	29.533
Selvbef_13	D1	IPC Succeeded	22.228	Presence	25.528	D1	IPC Succeeded	21.105	Presence	22.247
Selvbef_14	C1	IPC Succeeded	20.726	Presence	24.119	C1	IPC Succeeded	20.038	Presence	21.12
Selvbef_16	A1	IPC Succeeded	19.733	Presence	38.092	A1	IPC Succeeded	19.054	Presence	28.749
Selvbef_17	P2	IPC Succeeded	20.971	Presence	23.306	P2	IPC Succeeded	20.165	Presence	20.427
Selvbef_18	O2	IPC Succeeded	20.9	Presence	37.54	O2	IPC Succeeded	20.575	Presence	30.279
Selvbef_19	N2	IPC Succeeded	22.032	Presence	24.357	N2	IPC Succeeded	21.929	Presence	22.124
Selvbef_2	O1	IPC Succeeded	21.659	Absence	NA	O1	IPC Succeeded	20.943	Presence	37.589
Selvbef_20	M2	IPC Succeeded	22.206	Presence	38.428	M2	IPC Succeeded	22.065	Presence	30.94
Selvbef_21	L2	IPC Succeeded	21.111	Presence	23.497	L2	IPC Succeeded	21.083	Presence	21.168
Selvbef_22	K2	IPC Succeeded	21.285	Presence	24.492	K2	IPC Succeeded	20.684	Presence	21.628
Selvbef_23	J2	IPC Succeeded	20.869	Absence	NA	J2	IPC Succeeded	20.469	Presence	32.827
Selvbef_24	I2	IPC Succeeded	20.39	Presence	23.779	I2	IPC Succeeded	20.216	Presence	21.317
Selvbef_25	H2	IPC Succeeded	20.735	Presence	23.899	H2	IPC Succeeded	20.277	Presence	21.35
Selvbef_26	G2	IPC Succeeded	20.458	Presence	23.712	G2	IPC Succeeded	20.181	Presence	21.038
Selvbef_27	F2	IPC Succeeded	21.092	Presence	NA	F2	IPC Succeeded	20.829	Presence	31.311
Selvbef_28	E2	IPC Succeeded	23.665	Presence	25.805	E2	IPC Succeeded	22.98	Presence	22.9
Selvbef_29	D2	IPC Succeeded	24.173	Presence	NA	D2	IPC Succeeded	23.033	Presence	35.096
Selvbef_30	C2	IPC Succeeded	21.454	Presence	23.565	C2	IPC Succeeded	20.893	Presence	20.965
Selvbef_31	B2	IPC Succeeded	21.464	Presence	23.85	B2	IPC Succeeded	21.145	Presence	21.139
Selvbef_32	A2	IPC Succeeded	21.243	Presence	24.461	A2	IPC Succeeded	20.632	Presence	21.479
Selvbef_33	P3	IPC Succeeded	20.518	Presence	23.852	P3	IPC Succeeded	20.088	Presence	21.193
Selvbef_34	O3	IPC Succeeded	21.138	Presence	24.424	O3	IPC Succeeded	20.725	Presence	21.764
Selvbef_35	N3	IPC Succeeded	20.68	Absence	NA	N3	IPC Succeeded	20.578	Presence	35.735
Selvbef_36	M3	IPC Succeeded	20.69	Presence	23.977	M3	IPC Succeeded	20.039	Presence	20.991
Selvbef_37	L3	IPC Succeeded	21.132	Presence	24.741	L3	IPC Succeeded	20.976	Presence	21.994
Selvbef_38	K3	IPC Succeeded	21.468	Absence	NA	K3	IPC Succeeded	20.33	Presence	32.636
Selvbef_39	J3	IPC Succeeded	20.712	Presence	24.197	J3	IPC Succeeded	20.568	Presence	21.464
Selvbef_4	M1	IPC Succeeded	20.813	Presence	23.149	M1	IPC Succeeded	20.58	Presence	20.66
Selvbef_40	I3	IPC Succeeded	21.363	Presence	24.437	I3	IPC Succeeded	20.944	Presence	22.094
Selvbef_41	H3	IPC Succeeded	20.84	Presence	24.351	H3	IPC Succeeded	20.812	Presence	21.906
Selvbef_42	G3	IPC Succeeded	20.208	Presence	22.416	G3	IPC Succeeded	19.588	Presence	19.491
Selvbef_43	F3	IPC Succeeded	20.3	Presence	23.572	F3	IPC Succeeded	20.289	Presence	21.145
Selvbef_44	E3	IPC Succeeded	21.515	Presence	24.74	E3	IPC Succeeded	21.341	Presence	22.133
Selvbef_45	D3	IPC Succeeded	19.923	Presence	38.335	D3	IPC Succeeded	19.801	Presence	29.128
Selvbef_46	C3	IPC Succeeded	21.719	Presence	24.994	C3	IPC Succeeded	21.326	Presence	22.306
Selvbef_47	B3	IPC Succeeded	20.625	Presence	24.061	B3	IPC Succeeded	20.169	Presence	21.17
Selvbef_48	A3	IPC Succeeded	23.664	Presence	27.072	A3	IPC Succeeded	21.706	Presence	22.668
Selvbef_49	P4	IPC Succeeded	21.005	Presence	24.105	P4	IPC Succeeded	20.735	Presence	21.512
Selvbef_5	L1	IPC Failed	NA	Presence	NA	L1	IPC Succeeded	21.087	Presence	22.016
Selvbef_50	O4	IPC Succeeded	20.64	Absence	NA	O4	IPC Succeeded	20.434	Presence	30.791
Selvbef_51	N4	IPC Succeeded	20.062	Presence	22.406	N4	IPC Succeeded	19.744	Presence	19.8
Selvbef_52	M4	IPC Succeeded	21.643	Presence	24.802	M4	IPC Succeeded	21.086	Presence	22.157
Selvbef_53	L4	IPC Succeeded	21.51	Presence	24.652	L4	IPC Succeeded	21.129	Presence	21.946
Selvbef_54	K4	IPC Succeeded	21.016	Presence	NA	K4	IPC Succeeded	20.507	Presence	31.544
Selvbef_55	J4	IPC Succeeded	22.019	Presence	24.441	J4	IPC Succeeded	21.95	Presence	21.938
Selvbef_56	I4	IPC Succeeded	20.659	Presence	23.063	I4	IPC Succeeded	20.287	Presence	20.269
Selvbef_57	H4	IPC Succeeded	22.125	Presence	NA	H4	IPC Succeeded	22.053	Presence	32.068
Selvbef_58	G4	IPC Succeeded	22.003	Absence	NA	G4	IPC Succeeded	21.655	Presence	35.231
Selvbef_59	F4	IPC Succeeded	20.179	Presence	23.539	F4	IPC Succeeded	19.856	Presence	20.709
Selvbef_6	K1	IPC Succeeded	20.91	Presence	23.215	K1	IPC Succeeded	20.056	Presence	20.152
Selvbef_60	E4	IPC Succeeded	20.636	Absence	NA	E4	IPC Succeeded	20.598	Presence	34.534
Selvbef_61	D4	IPC Succeeded	20.291	Presence	24.239	D4	IPC Succeeded	19.775	Presence	21.255
Selvbef_62	C4	IPC Succeeded	20.69	Presence	24.03	C4	IPC Succeeded	20.101	Presence	21.136
Selvbef_63	B4	IPC Succeeded	20.761	Presence	24.199	B4	IPC Succeeded	20.525	Presence	21.457
Selvbef_64	A4	IPC Succeeded	21.927	Presence	24.435	A4	IPC Succeeded	21.64	Presence	21.739
Selvbef_65	P5	IPC Succeeded	21.691	Absence	NA	P5	IPC Succeeded	21.374	Presence	34.147
Selvbef_66	O5	IPC Succeeded	20.699	Presence	24.03	O5	IPC Succeeded	20.412	Presence	21.543
Selvbef_67	N5	IPC Succeeded	21.671	Presence	25.122	N5	IPC Succeeded	21.349	Presence	22.351
Selvbef_68	M5	IPC Succeeded	20.525	Absence	NA	M5	IPC Succeeded	20.158	Absence	39.698
Selvbef_69	K5	IPC Succeeded	22.358	Absence	NA	K5	IPC Succeeded	19.997	Absence	38.469
Selvbef_7	J1	IPC Succeeded	22.013	Presence	35.556	J1	IPC Succeeded	20.959	Presence	28.772
Selvbef_70	L5	IPC Succeeded	20.05	Absence	NA	A5	IPC Succeeded	18.973	Presence	31.566
Selvbef_71	J5	IPC Succeeded	19.467	Presence	21.823	J5	IPC Succeeded	19.098	Presence	19.166
Selvbef_72	I5	IPC Succeeded	21.003	Presence	NA	I5	IPC Succeeded	20.427	Presence	32.43
Selvbef_73	H5	IPC Succeeded	21.9	Presence	24.13	H5	IPC Succeeded	21.78	Presence	21.609
Selvbef_74	G5	IPC Succeeded	20.207	Presence	NA	G5	IPC Succeeded	19.741	Presence	32.389
Selvbef_75	F5	IPC Succeeded	20.398	Presence	22.66	F5	IPC Succeeded	20.637	Presence	20.744
Selvbef_76	E5	IPC Succeeded	20.689	Presence	22.886	E5	IPC Succeeded	20.417	Presence	20.298
Selvbef_77	D5	IPC Succeeded	20.621	Presence	22.959	D5	IPC Succeeded	19.85	Presence	19.979
Selvbef_79	B5	IPC Succeeded	20.871	Presence	23.047	B5	IPC Succeeded	19.979	Presence	19.936
Selvbef_8	I1	IPC Succeeded	20.864	Presence	24.222	I1	IPC Succeeded	20.451	Presence	21.469
Selvbef_9	H1	IPC Succeeded	21.262	Presence	23.802	H1	IPC Succeeded	20.797	Presence	20.897
Ard1SW_39M	NA	NA	NA	NA	NA	L15	IPC Succeeded	21.111	Presence	21.835
Ard3SW_244M	NA	NA	NA	NA	NA	H15	IPC Succeeded	20.73	Presence	21.552
Blank16	NA	NA	NA	NA	NA	P17	Blocked IPC Control	NA	Negative Control	NA
FH3_18_2nd	NA	NA	NA	NA	NA	G14	IPC Succeeded	21.103	Presence	37.241
FH3_22	NA	NA	NA	NA	NA	K7	IPC Succeeded	21.088	Absence	43.539
FH3_29	NA	NA	NA	NA	NA	D7	IPC Succeeded	21.556	Presence	22.497
FH3_31	NA	NA	NA	NA	NA	B7	IPC Succeeded	20.88	Absence	38.248
FH3_35	NA	NA	NA	NA	NA	N8	IPC Succeeded	20.992	Presence	21.198
FH3_45	NA	NA	NA	NA	NA	D8	IPC Succeeded	20.792	Absence	39.896
FH3_93	NA	NA	NA	NA	NA	D11	IPC Succeeded	21.086	Presence	22.181
NTC01	NA	NA	NA	NA	NA	C13	Blocked IPC Control	NA	Negative Control	NA
NTC02	NA	NA	NA	NA	NA	E13	Blocked IPC Control	NA	Negative Control	NA
NTC03	NA	NA	NA	NA	NA	G13	Blocked IPC Control	NA	Negative Control	NA
NTC04	NA	NA	NA	NA	NA	I13	Blocked IPC Control	NA	Negative Control	NA
NTC05	NA	NA	NA	NA	NA	K13	Blocked IPC Control	NA	Negative Control	NA
NTC06	NA	NA	NA	NA	NA	M13	Blocked IPC Control	NA	Negative Control	NA
NTC07	NA	NA	NA	NA	NA	O13	Blocked IPC Control	NA	Negative Control	NA
Selvbef_15	NA	NA	NA	NA	NA	B1	IPC Succeeded	19.964	Presence	20.088
Selvbef_3	NA	NA	NA	NA	NA	N1	IPC Succeeded	21.036	Presence	21.33
Selvbef_70B	NA	NA	NA	NA	NA	L5	IPC Succeeded	19.458	Presence	33.466
Selvbef_78	NA	NA	NA	NA	NA	C5	IPC Succeeded	18.969	Presence	19.098
